# Supplementary material for: 2-(4-Chloro­benzamido)­acetic acid
Source: Acta Crystallogr Sect E Struct Rep Online. 2011 Mar 19;67(Pt 4):o916. doi: 10.1107/S1600536811009536 (PMC3099855; doi:10.1107/S1600536811009536)
Supplement: Supplementary file 1 [file e-67-0o916-sup1.cif]

##############################################################################
###                                                                        ###
###        Electronic paper (Acta Crystallographica Section E)             ###
###                                                                        ###
##############################################################################
#                                                                            #
# This CIF contains the data in a paper accepted for publication in Acta     #
# Crystallographica Section E. It conforms to the requirements of Notes      #
# for Authors for Section E, and has been peer reviewed under the auspices   #
# of the IUCr Commission on Journals.                                        #
#                                                                            #
# Full details of the Crystallographic Information File format               #
# are given in the paper "The Crystallographic Information File (CIF):       #
# a New Standard Archive File for Crystallography" by S. R. Hall, F. H.      #
# Allen and I. D. Brown [Acta Cryst. (1991), A47, 655-685].                  #
#                                                                            #
# The current version of the core CIF dictionary is obtainable from          #
# ftp://ftp.iucr.org/pub/cif_core.dic. The current version number is 2.4.    #
#                                                                            #
# Software is freely available for graphical display of the structure(s) in  #
# this CIF.  For information consult the CIF home page http://www.iucr.org/  #
# cif/home.html                                                              #
#                                                                            #
# This file may be used for bona fide research purposes within the           #
# scientific community so long as proper attribution is given to the journal # 
# article from which it was obtained.                                        #
#                                                                            #
##############################################################################
                                             
data_global
_audit_creation_method     'PLATON <TABLE ACC> option'
_journal_date_recd_electronic     2011-03-11
_journal_date_accepted     2011-03-13
_journal_name_full     'Acta Crystallographica, Section E'
_journal_year     2011
_journal_volume     67
_journal_issue      4
_journal_page_first     o916
_journal_page_last     o916
_journal_paper_category     QO
_journal_coeditor_code     IS2688
_publ_contact_author_name
;
Mehmet Akkurt
;
_publ_contact_author_address
; Department of Physics,
  Faculty of Sciences,
  Erciyes University,
  38039 Kayseri,
  Turkey
;
_publ_contact_author_email     'akkurt@erciyes.edu.tr, iukhan@gcu.edu.pk'
_publ_contact_author_fax     '+90-352-4374933'
_publ_contact_author_phone     '+90-352-4374901 extra 33106'
_publ_section_title
;
2-(4-Chlorobenzamido)acetic acid
;
loop_
    _publ_author_name
    _publ_author_footnote
    _publ_author_address
    'Islam Ullah Khan' .
;
Materials Chemistry Laboratory,
Department of Chemistry,
GC University,
Lahore 54000,
Pakistan
;
    'Muneeb Hayat Khan' .
;
Materials Chemistry Laboratory,
Department of Chemistry,
GC University,
Lahore 54000,
Pakistan
;
    'Muhammad Nadeem Arshad' .
;
Materials Chemistry Laboratory,
Department of Chemistry,
GC University,
Lahore 54000,
Pakistan
;
    'Mehmet Akkurt' .
;
  Department of Physics,
  Faculty of Sciences,
  Erciyes University,
  38039 Kayseri,
  Turkey
;
data_I
_chemical_name_systematic
;
2-(4-Chlorobenzamido)acetic acid
;
_chemical_name_common     ?
_chemical_formula_moiety     'C9 H8 Cl N O3'
_chemical_formula_sum     'C9 H8 Cl N O3'
_chemical_formula_structural     ?
_chemical_formula_iupac     'C9 H8 Cl N O3'
_chemical_formula_weight     213.61
_chemical_melting_point     ?
_symmetry_cell_setting     monoclinic
_symmetry_space_group_name_H-M     'P 21/c'
_symmetry_space_group_name_Hall     '-P 2ybc'
loop_
    _symmetry_equiv_pos_site_id
    _symmetry_equiv_pos_as_xyz
    1 x,y,z
    2 -x,1/2+y,1/2-z
    3 -x,-y,-z
    4 x,1/2-y,1/2+z
_cell_length_a     10.5035(2)
_cell_length_b     13.2105(4)
_cell_length_c     7.1226(2)
_cell_angle_alpha     90
_cell_angle_beta     102.2030(10)
_cell_angle_gamma     90
_cell_volume     965.98(4)
_cell_formula_units_Z     4
_cell_measurement_reflns_used     3071
_cell_measurement_theta_min     2.51
_cell_measurement_theta_max     26.49
_cell_measurement_temperature     296(2)
_cell_special_details
;
;
_exptl_crystal_description     needle
_exptl_crystal_colour     colourless
_exptl_crystal_size_max     0.360
_exptl_crystal_size_mid     0.210
_exptl_crystal_size_min     0.130
_exptl_crystal_size_rad     ?
_exptl_crystal_density_diffrn     1.469
_exptl_crystal_density_meas     ?
_exptl_crystal_density_method     'Not Measured'
_exptl_crystal_F_000     440
_exptl_absorpt_coefficient_mu     0.374
_exptl_absorpt_correction_type     none
_exptl_absorpt_process_details     ?
_exptl_absorpt_correction_T_min     ?
_exptl_absorpt_correction_T_max     ?
_exptl_special_details
;
;
_diffrn_ambient_temperature     296(2)
_diffrn_radiation_type     'MoK\a'
_diffrn_radiation_wavelength     0.71073
_diffrn_radiation_source     'sealed tube'
_diffrn_radiation_monochromator     'graphite'
_diffrn_measurement_device_type     'Bruker APEXII CCD'
_diffrn_measurement_method     '\f and \w scans'
_diffrn_detector_area_resol_mean     ?
_diffrn_reflns_number     9027
_diffrn_reflns_av_R_equivalents     0.0283
_diffrn_reflns_av_sigmaI/netI     0.0313
_diffrn_reflns_theta_min     3.31
_diffrn_reflns_theta_max     28.30
_diffrn_reflns_theta_full     26.00
_diffrn_measured_fraction_theta_max     0.987
_diffrn_measured_fraction_theta_full     0.995
_diffrn_reflns_limit_h_min     -13
_diffrn_reflns_limit_h_max     13
_diffrn_reflns_limit_k_min     -17
_diffrn_reflns_limit_k_max     17
_diffrn_reflns_limit_l_min     -9
_diffrn_reflns_limit_l_max     9
_diffrn_reflns_reduction_process
;
;
_diffrn_standards_number     0
_diffrn_standards_interval_count     ?
_diffrn_standards_decay_%     ?
_refine_special_details
;
Refinement on <i>F</i>^2^ for ALL reflections except those flagged by the user
for potential systematic errors. Weighted <i>R</i>-factors <i>wR</i> and all
goodnesses of fit <i>S</i> are based on <i>F</i>^2^, conventional
<i>R</i>-factors <i>R</i> are based on <i>F</i>, with <i>F</i> set to zero for
negative <i>F</i>^2^. The observed criterion of <i>F</i>^2^ > \s(<i>F</i>^2^)
is used only for calculating -<i>R</i>-factor-obs <i>etc</i>. and is not
relevant to the choice of reflections for refinement. <i>R</i>-factors based
on <i>F</i>^2^ are statistically about twice as large as those based on
<i>F</i>, and <i>R</i>-factors based on ALL data will be even larger.
;
_reflns_number_total     2365
_reflns_number_gt     1627
_reflns_threshold_expression     I>2\s(I)
_refine_ls_structure_factor_coef     Fsqd
_refine_ls_matrix_type     full
_refine_ls_R_factor_all     0.0627
_refine_ls_R_factor_gt     0.0353
_refine_ls_wR_factor_gt     0.0845
_refine_ls_wR_factor_ref     0.0976
_refine_ls_goodness_of_fit_ref     1.022
_refine_ls_restrained_S_all     1.022
_refine_ls_number_reflns     2365
_refine_ls_number_parameters     133
_refine_ls_number_restraints     2
_refine_ls_number_constraints     ?
_refine_ls_hydrogen_treatment     mixed
_refine_ls_weighting_scheme     calc
_refine_ls_weighting_details
         'calc w=1/[\s^2^(Fo^2^)+(0.0427P)^2^+0.1658P] where P=(Fo^2^+2Fc^2^)/3'
_atom_sites_solution_hydrogens     geom
_atom_sites_solution_primary     direct
_atom_sites_solution_secondary     difmap
_refine_ls_shift/su_max     0.001
_refine_ls_shift/su_mean     0.000
_refine_diff_density_max     0.205
_refine_diff_density_min     -0.245
_refine_ls_extinction_method     'none'
_refine_ls_abs_structure_details     ?
_refine_ls_abs_structure_Flack     .
loop_
    _atom_type_symbol
    _atom_type_description
    _atom_type_scat_dispersion_real
    _atom_type_scat_dispersion_imag
    _atom_type_scat_source
    C C 0.0033 0.0016 ' International Tables Vol C Tables 4.2.6.8 and 6.1.1.4'
    H H 0.0000 0.0000 ' International Tables Vol C Tables 4.2.6.8 and 6.1.1.4'
    Cl Cl 0.1484 0.1585 ' International Tables Vol C Tables 4.2.6.8 and 6.1.1.4'
    N N 0.0061 0.0033 ' International Tables Vol C Tables 4.2.6.8 and 6.1.1.4'
    O O 0.0106 0.0060 ' International Tables Vol C Tables 4.2.6.8 and 6.1.1.4'
_computing_data_collection     'APEX2 (Bruker, 2007)'
_computing_cell_refinement     'SAINT (Bruker, 2007)'
_computing_data_reduction     'SAINT (Bruker, 2007)'
_computing_structure_solution     'SHELXS97 (Sheldrick, 2008)'
_computing_structure_refinement     'SHELXL97 (Sheldrick, 2008)'
_computing_molecular_graphics     'ORTEP-3 for Windows (Farrugia, 1997)'
_computing_publication_material
                                'WinGX (Farrugia, 1999) and PLATON (Spek, 2009)'
loop_
    _atom_site_type_symbol
    _atom_site_label
    _atom_site_fract_x
    _atom_site_fract_y
    _atom_site_fract_z
    _atom_site_U_iso_or_equiv
    _atom_site_thermal_displace_type
    _atom_site_calc_flag
    _atom_site_refinement_flags
    _atom_site_occupancy
    _atom_site_disorder_assembly
    _atom_site_disorder_group
    Cl Cl1 1.15861(4) 0.81838(4) 0.19567(7) 0.0678(2) Uani d . 1.000 . .
    O O1 0.65691(11) 0.52525(8) 0.26411(16) 0.0518(4) Uani d . 1.000 . .
    O O2 0.46720(11) 0.64368(9) 0.49155(17) 0.0576(4) Uani d . 1.000 . .
    O O3 0.31367(11) 0.53263(9) 0.37136(17) 0.0519(4) Uani d D 1.000 . .
    N N1 0.53959(13) 0.65903(11) 0.1375(2) 0.0515(5) Uani d D 1.000 . .
    C C1 0.88594(15) 0.60968(12) 0.1921(2) 0.0457(5) Uani d . 1.000 . .
    C C2 1.00353(16) 0.65563(13) 0.1908(2) 0.0499(6) Uani d . 1.000 . .
    C C3 1.00957(15) 0.75964(13) 0.1880(2) 0.0453(5) Uani d . 1.000 . .
    C C4 0.90087(16) 0.81827(12) 0.1838(2) 0.0465(5) Uani d . 1.000 . .
    C C5 0.78344(15) 0.77170(11) 0.1832(2) 0.0423(5) Uani d . 1.000 . .
    C C6 0.77497(14) 0.66710(11) 0.1887(2) 0.0379(4) Uani d . 1.000 . .
    C C7 0.65311(14) 0.61215(11) 0.2002(2) 0.0407(5) Uani d . 1.000 . .
    C C8 0.41924(16) 0.61044(15) 0.1527(2) 0.0539(6) Uani d . 1.000 . .
    C C9 0.40478(14) 0.59869(11) 0.3568(2) 0.0411(5) Uani d . 1.000 . .
    H H1 0.88100 0.53940 0.19530 0.0550 Uiso c R 1.000 . .
    H H1N 0.538(2) 0.7167(13) 0.092(3) 0.0810 Uiso d D 1.000 . .
    H H1O 0.315(2) 0.5241(19) 0.487(2) 0.1020 Uiso d D 1.000 . .
    H H2 1.07760 0.61690 0.19170 0.0600 Uiso c R 1.000 . .
    H H4 0.90650 0.88850 0.18130 0.0560 Uiso c R 1.000 . .
    H H5 0.70930 0.81080 0.17910 0.0510 Uiso c R 1.000 . .
    H H8A 0.41540 0.54410 0.09330 0.0650 Uiso c R 1.000 . .
    H H8B 0.34680 0.65000 0.08250 0.0650 Uiso c R 1.000 . .
loop_
    _atom_site_aniso_label
    _atom_site_aniso_U_11
    _atom_site_aniso_U_22
    _atom_site_aniso_U_33
    _atom_site_aniso_U_12
    _atom_site_aniso_U_13
    _atom_site_aniso_U_23
    Cl1 0.0478(3) 0.0785(4) 0.0752(3) -0.0209(2) 0.0086(2) -0.0017(2)
    O1 0.0541(7) 0.0422(7) 0.0616(7) 0.0003(5) 0.0180(5) 0.0100(5)
    O2 0.0571(8) 0.0578(7) 0.0566(7) -0.0178(6) 0.0089(6) -0.0106(6)
    O3 0.0439(6) 0.0499(7) 0.0600(7) -0.0122(5) 0.0067(5) 0.0017(6)
    N1 0.0389(8) 0.0556(9) 0.0604(9) 0.0027(6) 0.0113(6) 0.0169(7)
    C1 0.0449(9) 0.0391(8) 0.0547(9) 0.0039(7) 0.0141(7) 0.0045(7)
    C2 0.0392(9) 0.0546(10) 0.0566(10) 0.0065(7) 0.0119(7) 0.0016(7)
    C3 0.0414(9) 0.0532(10) 0.0401(8) -0.0082(7) 0.0060(6) -0.0003(7)
    C4 0.0524(10) 0.0391(8) 0.0461(9) -0.0040(7) 0.0061(7) 0.0011(7)
    C5 0.0431(9) 0.0409(8) 0.0425(8) 0.0065(6) 0.0081(6) 0.0036(6)
    C6 0.0395(8) 0.0407(8) 0.0338(7) 0.0019(6) 0.0084(6) 0.0048(6)
    C7 0.0435(9) 0.0406(9) 0.0394(8) 0.0018(6) 0.0117(6) 0.0035(6)
    C8 0.0374(9) 0.0698(12) 0.0530(10) -0.0044(8) 0.0065(7) -0.0001(8)
    C9 0.0300(8) 0.0351(8) 0.0568(9) 0.0026(6) 0.0062(7) -0.0004(7)
_geom_special_details
;
Bond distances, angles <i>etc</i>. have been calculated using the rounded
fractional coordinates. All su's are estimated from the variances of the
(full) variance-covariance matrix. The cell e.s.d.'s are taken into account in
the estimation of distances, angles and torsion angles
;
loop_
    _geom_bond_atom_site_label_1
    _geom_bond_atom_site_label_2
    _geom_bond_site_symmetry_1
    _geom_bond_site_symmetry_2
    _geom_bond_distance
    _geom_bond_publ_flag
    Cl1 C3 . . 1.7377(17) no
    O1 C7 . . 1.2325(18) no
    O2 C9 . . 1.1993(19) no
    O3 C9 . . 1.3153(19) no
    O3 H1O . . 0.829(14) no
    N1 C8 . . 1.442(2) no
    N1 C7 . . 1.334(2) no
    N1 H1N . . 0.827(18) no
    C1 C2 . . 1.378(2) no
    C1 C6 . . 1.387(2) no
    C2 C3 . . 1.376(2) no
    C3 C4 . . 1.375(2) no
    C4 C5 . . 1.378(2) no
    C5 C6 . . 1.386(2) no
    C6 C7 . . 1.489(2) no
    C8 C9 . . 1.501(2) no
    C1 H1 . . 0.9300 no
    C2 H2 . . 0.9300 no
    C4 H4 . . 0.9300 no
    C5 H5 . . 0.9300 no
    C8 H8A . . 0.9700 no
    C8 H8B . . 0.9700 no
loop_
    _geom_angle_atom_site_label_1
    _geom_angle_atom_site_label_2
    _geom_angle_atom_site_label_3
    _geom_angle_site_symmetry_1
    _geom_angle_site_symmetry_2
    _geom_angle_site_symmetry_3
    _geom_angle
    _geom_angle_publ_flag
    C9 O3 H1O . . . 108.0(16) no
    C7 N1 C8 . . . 120.26(14) no
    C7 N1 H1N . . . 120.1(15) no
    C8 N1 H1N . . . 119.6(15) no
    C2 C1 C6 . . . 120.68(15) no
    C1 C2 C3 . . . 118.96(15) no
    C2 C3 C4 . . . 121.49(15) no
    Cl1 C3 C2 . . . 119.31(13) no
    Cl1 C3 C4 . . . 119.18(13) no
    C3 C4 C5 . . . 119.17(15) no
    C4 C5 C6 . . . 120.53(14) no
    C1 C6 C5 . . . 119.16(14) no
    C1 C6 C7 . . . 117.49(13) no
    C5 C6 C7 . . . 123.29(14) no
    N1 C7 C6 . . . 118.25(13) no
    O1 C7 N1 . . . 120.86(14) no
    O1 C7 C6 . . . 120.89(13) no
    N1 C8 C9 . . . 112.86(13) no
    O2 C9 O3 . . . 123.33(14) no
    O2 C9 C8 . . . 125.00(14) no
    O3 C9 C8 . . . 111.66(13) no
    C2 C1 H1 . . . 120.00 no
    C6 C1 H1 . . . 120.00 no
    C1 C2 H2 . . . 120.00 no
    C3 C2 H2 . . . 121.00 no
    C3 C4 H4 . . . 120.00 no
    C5 C4 H4 . . . 120.00 no
    C4 C5 H5 . . . 120.00 no
    C6 C5 H5 . . . 120.00 no
    N1 C8 H8A . . . 109.00 no
    N1 C8 H8B . . . 109.00 no
    C9 C8 H8A . . . 109.00 no
    C9 C8 H8B . . . 109.00 no
    H8A C8 H8B . . . 108.00 no
loop_
    _geom_torsion_atom_site_label_1
    _geom_torsion_atom_site_label_2
    _geom_torsion_atom_site_label_3
    _geom_torsion_atom_site_label_4
    _geom_torsion_site_symmetry_1
    _geom_torsion_site_symmetry_2
    _geom_torsion_site_symmetry_3
    _geom_torsion_site_symmetry_4
    _geom_torsion
    _geom_torsion_publ_flag
    C8 N1 C7 C6 . . . . -177.54(13) no
    C7 N1 C8 C9 . . . . 67.7(2) no
    C8 N1 C7 O1 . . . . 3.2(2) no
    C2 C1 C6 C7 . . . . -177.03(13) no
    C2 C1 C6 C5 . . . . 0.3(2) no
    C6 C1 C2 C3 . . . . 0.6(2) no
    C1 C2 C3 Cl1 . . . . 177.54(11) no
    C1 C2 C3 C4 . . . . -0.9(2) no
    Cl1 C3 C4 C5 . . . . -178.18(11) no
    C2 C3 C4 C5 . . . . 0.3(2) no
    C3 C4 C5 C6 . . . . 0.6(2) no
    C4 C5 C6 C7 . . . . 176.22(13) no
    C4 C5 C6 C1 . . . . -0.9(2) no
    C1 C6 C7 O1 . . . . 20.2(2) no
    C1 C6 C7 N1 . . . . -159.08(14) no
    C5 C6 C7 O1 . . . . -156.98(14) no
    C5 C6 C7 N1 . . . . 23.8(2) no
    N1 C8 C9 O2 . . . . 16.7(2) no
    N1 C8 C9 O3 . . . . -163.65(14) no
loop_
    _geom_hbond_atom_site_label_D
    _geom_hbond_atom_site_label_H
    _geom_hbond_atom_site_label_A
    _geom_hbond_site_symmetry_A
    _geom_hbond_distance_DH
    _geom_hbond_distance_HA
    _geom_hbond_distance_DA
    _geom_hbond_angle_DHA
    _geom_hbond_publ_flag
    N1 H1N O2 4_564 0.827(18) 2.060(18) 2.8491(19) 160(2) yes
    O3 H1O O1 3_666 0.829(14) 1.853(16) 2.6613(16) 165(2) yes
