# Supplementary material for: 2-(4-Chloro­benzamido)­acetic acid
Source: Acta Crystallogr Sect E Struct Rep Online. 2011 Mar 19;67(Pt 4):o916. doi: 10.1107/S1600536811009536 (PMC3099855; doi:10.1107/S1600536811009536)
Supplement: Supplementary file 2 [file e-67-0o916-Isup2.hkl]

# 
# h,k,l, Fc-squared, Fo-squared, sigma(Fo-squared) and status flag 
# 
data_I
_shelx_title ' KMBZ1 in P2(1)/c' 
_shelx_refln_list_code          4 
_shelx_F_calc_maximum       78.15 
_exptl_crystal_F_000       440.00 
_reflns_d_resolution_high  0.7496 
 
loop_ 
 _symmetry_equiv_pos_as_xyz 
 'x, y, z' 
 '-x, y+1/2, -z+1/2' 
 '-x, -y, -z' 
 'x, -y-1/2, z-1/2' 
 
_cell_length_a    10.5035 
_cell_length_b    13.2105 
_cell_length_c     7.1226 
_cell_angle_alpha  90.000 
_cell_angle_beta  102.203 
_cell_angle_gamma  90.000 
 
_shelx_F_squared_multiplier     1.000 
 
loop_ 
 _refln_index_h 
 _refln_index_k 
 _refln_index_l 
 _refln_F_squared_calc 
 _refln_F_squared_meas 
 _refln_F_squared_sigma 
 _refln_observed_status 
   2   0   0      260.35      232.25     38.66 o 
   3   0   0      238.97      243.77      4.12 o 
   4   0   0      775.48      757.12     10.44 o 
   5   0   0       78.42       81.94      2.92 o 
   6   0   0     1663.84     1607.72     24.58 o 
   7   0   0      335.83      339.42      6.24 o 
   8   0   0        0.00        1.18      1.79 o 
   9   0   0      358.52      361.99      7.22 o 
  10   0   0        2.47       -0.97      2.52 o 
  11   0   0        1.19        6.21      3.79 o 
  12   0   0       94.68       95.38      8.24 o 
  13   0   0       71.54       72.42      8.18 o 
   2   1   0        0.82       -0.29      0.29 o 
   3   1   0      769.75      818.64      7.68 o 
   4   1   0     1063.37     1038.13      9.76 o 
   5   1   0      611.17      661.50      7.21 o 
   6   1   0       82.56       81.23      2.06 o 
   7   1   0      507.06      465.92      6.35 o 
   8   1   0     1892.90     1869.48     20.40 o 
   9   1   0        9.03        9.11      1.64 o 
  10   1   0       61.59       60.25      2.94 o 
  11   1   0       88.54       90.69      5.24 o 
  12   1   0       18.98       19.18      3.42 o 
  13   1   0       49.36       65.22      5.62 o 
   2   2   0      607.20      628.43      4.56 o 
   3   2   0     5914.58     5918.88    147.51 o 
   4   2   0     1314.50     1442.91     11.15 o 
   5   2   0     1202.13     1250.18     10.78 o 
   6   2   0       28.00       28.80      0.93 o 
   7   2   0      124.09      120.95      2.12 o 
   8   2   0       69.72       70.66      1.76 o 
   9   2   0        5.68        6.15      0.81 o 
  10   2   0        4.19        4.85      1.91 o 
  11   2   0       51.14       55.13      3.40 o 
  12   2   0        1.92       -0.14      2.48 o 
  13   2   0       60.16       63.54      5.53 o 
   1   3   0       53.73       42.22      1.08 o 
   2   3   0     1514.99     1474.63     11.46 o 
   3   3   0        0.06       -0.30      0.30 o 
   4   3   0      490.75      529.44      4.48 o 
   5   3   0     1090.19     1150.84     10.29 o 
   6   3   0        2.30        2.24      0.86 o 
   7   3   0       80.81       74.87      1.72 o 
   8   3   0       12.18       12.24      1.14 o 
   9   3   0      233.55      230.87      3.03 o 
  10   3   0       23.60       23.39      2.45 o 
  11   3   0       20.38       23.64      3.03 o 
  12   3   0       73.88       80.18      4.65 o 
  13   3   0        0.46       -1.46      3.99 o 
   0   4   0     3044.74     2858.08     62.54 o 
   1   4   0      810.85      782.95      8.15 o 
   2   4   0     2788.76     2901.72     37.89 o 
   3   4   0     1978.02     2028.64     15.03 o 
   4   4   0      201.75      218.25      2.17 o 
   5   4   0        3.56        6.31      0.54 o 
   6   4   0      304.92      333.13      4.07 o 
   7   4   0      117.04      117.29      2.29 o 
   8   4   0       67.01       62.16      1.72 o 
   9   4   0        0.02       -0.51      0.95 o 
  10   4   0        7.05        3.60      1.92 o 
  11   4   0        0.32       -1.99      2.17 o 
  12   4   0        0.01       -3.26      3.33 o 
  13   4   0        0.41        3.60      3.79 o 
   1   5   0       14.42        7.85      0.60 o 
   2   5   0      124.88      110.42      1.81 o 
   3   5   0       77.52       86.90      1.69 o 
   4   5   0      589.88      600.56      5.02 o 
   5   5   0      269.11      273.66      3.02 o 
   6   5   0        2.30        2.61      0.79 o 
   7   5   0       16.22       14.10      1.55 o 
   8   5   0       56.60       49.06      2.77 o 
   9   5   0       66.70       80.10      4.64 o 
  10   5   0       14.37       15.64      2.76 o 
  11   5   0       54.29       60.63      5.23 o 
  12   5   0        8.49       10.60      6.41 o 
  13   5   0        2.60       -5.89      5.89 o 
   0   6   0     3072.61     3199.07    115.16 o 
   1   6   0        2.06        0.50      0.51 o 
   2   6   0       30.49       28.51      1.03 o 
   3   6   0      766.98      754.18      7.65 o 
   4   6   0        3.05        1.50      0.51 o 
   5   6   0      209.85      219.11      2.60 o 
   6   6   0      567.70      558.31      6.30 o 
   7   6   0       28.76       32.31      2.27 o 
   8   6   0        6.95        6.93      1.47 o 
   9   6   0        1.23       -0.18      1.14 o 
  10   6   0      172.10      170.14      9.85 o 
  11   6   0       14.55       16.56      5.00 o 
  12   6   0        1.05        0.92      5.82 o 
   1   7   0      361.53      304.33      3.76 o 
   2   7   0      902.24      928.20     10.87 o 
   3   7   0      232.55      235.07      3.48 o 
   4   7   0        3.32        4.96      0.73 o 
   5   7   0      980.96     1002.10     10.12 o 
   6   7   0      143.63      137.29      2.68 o 
   7   7   0      223.13      226.24      4.03 o 
   8   7   0       85.84       95.39      3.42 o 
   9   7   0       32.54       32.34      2.72 o 
  10   7   0       13.05       12.30      3.13 o 
  11   7   0       31.04       33.60      4.68 o 
  12   7   0        7.63       -0.26      6.02 o 
   0   8   0       10.49       16.29      2.35 o 
   1   8   0      431.16      436.19      5.62 o 
   2   8   0      376.54      380.68      5.12 o 
   3   8   0      693.46      689.17      8.13 o 
   4   8   0       84.46       80.53      1.92 o 
   5   8   0        0.61        1.37      0.82 o 
   6   8   0       19.64       20.86      1.18 o 
   7   8   0       58.83       60.26      3.06 o 
   8   8   0       34.47       37.25      2.78 o 
   9   8   0      139.03      127.80      6.07 o 
  10   8   0       25.57       29.62      3.79 o 
  11   8   0        2.18        6.65      3.89 o 
  12   8   0        2.01        1.50      6.02 o 
   1   9   0      106.58      117.48      3.26 o 
   2   9   0        9.80        9.18      1.36 o 
   3   9   0        0.45        0.55      0.87 o 
   4   9   0      238.99      226.23      3.38 o 
   5   9   0      205.83      212.33      3.24 o 
   6   9   0       90.73       93.07      2.28 o 
   7   9   0        2.62        2.23      1.63 o 
   8   9   0       45.46       44.42      2.92 o 
   9   9   0        1.88        2.96      2.13 o 
  10   9   0       15.53       18.72      3.34 o 
  11   9   0       57.42       68.23      9.35 o 
   0  10   0        1.77       -1.90      1.90 o 
   1  10   0        3.83        1.64      1.23 o 
   2  10   0      113.44      108.62      3.36 o 
   3  10   0       25.94       21.86      1.95 o 
   4  10   0      679.69      653.17     10.76 o 
   5  10   0        9.03        8.72      1.09 o 
   6  10   0       38.78       39.42      2.20 o 
   7  10   0        2.95        5.08      1.34 o 
   8  10   0       13.72       12.76      1.51 o 
   9  10   0       66.29       69.28     11.42 o 
  10  10   0        0.96        2.29      4.91 o 
  11  10   0        2.85       -5.49      5.63 o 
   1  11   0        0.75       -0.45      1.26 o 
   2  11   0        9.91       11.76      1.68 o 
   3  11   0       51.00       51.71      3.85 o 
   4  11   0      152.05      141.08      4.09 o 
   5  11   0      131.55      133.22      3.36 o 
   6  11   0        2.07        2.59      1.38 o 
   7  11   0        0.24       -0.43      1.29 o 
   8  11   0        9.48        5.91      2.02 o 
   9  11   0       71.75       68.62      8.50 o 
  10  11   0        1.84        6.08      5.76 o 
   0  12   0       36.82       32.26      2.70 o 
   1  12   0       62.61       57.53      3.32 o 
   2  12   0       32.63       30.37      3.81 o 
   3  12   0       50.47       62.50      3.37 o 
   4  12   0       18.67       14.39      1.88 o 
   5  12   0       57.28       51.70      2.72 o 
   6  12   0        3.30        1.04      1.42 o 
   7  12   0       29.26       40.19      2.47 o 
   8  12   0       31.31       34.67      3.64 o 
   9  12   0        3.78        3.73      5.43 o 
  10  12   0        4.78        7.78      6.02 o 
   1  13   0        0.87       -1.36      1.36 o 
   2  13   0        1.87        1.85      1.38 o 
   3  13   0        4.32        3.59      1.63 o 
   4  13   0       17.73       17.31      2.05 o 
   5  13   0       11.70       12.24      2.00 o 
   6  13   0        0.60       -0.07      1.36 o 
   7  13   0        1.39        3.99      1.66 o 
   8  13   0      141.77      167.61      7.12 o 
   9  13   0        2.07        6.08      5.10 o 
   0  14   0      385.60      354.10     13.08 o 
   1  14   0       13.41       13.87      2.43 o 
   2  14   0       26.60       34.45      3.17 o 
   3  14   0        5.99        4.59      3.27 o 
   4  14   0      155.68      166.99      7.62 o 
   5  14   0        2.64        4.26      1.77 o 
   6  14   0        2.13        6.90      1.78 o 
   7  14   0       11.03       10.08      2.18 o 
   8  14   0        0.30        3.73      4.97 o 
   1  15   0        2.06        2.88      2.45 o 
   2  15   0        0.08       -0.30      1.85 o 
   3  15   0       12.38       16.15      2.64 o 
   4  15   0       26.41       28.00      4.33 o 
   5  15   0        1.04       -0.17      1.89 o 
   6  15   0        4.04        4.48      2.06 o 
   7  15   0       18.41       13.94      2.56 o 
   0  16   0       27.57       34.87      5.04 o 
   1  16   0       39.65       33.04      3.47 o 
   2  16   0        0.06        0.34      2.00 o 
   3  16   0       16.86       18.80      2.96 o 
   4  16   0        4.85        5.40      2.45 o 
   5  16   0        3.79        2.49      2.13 o 
   1  17   0        5.36        7.54      2.63 o 
   2  17   0       13.86        9.43      2.67 o 
   3  17   0        7.49       10.50      5.36 o 
 -13   1   1        0.03       -0.57      2.83 o 
 -12   1   1       12.28       10.74      3.27 o 
 -11   1   1      100.12      105.55      3.69 o 
 -10   1   1        1.33        2.07      1.45 o 
  -9   1   1      241.74      233.29      4.22 o 
  -8   1   1      333.10      327.89      3.81 o 
  -7   1   1      155.61      159.88      1.94 o 
  -6   1   1      144.24      135.76      1.93 o 
  -5   1   1     2254.39     2311.79     21.41 o 
  -4   1   1       20.49       20.46      0.57 o 
  -3   1   1        2.63        2.63      0.32 o 
  -2   1   1      129.32      126.91      1.12 o 
  -1   1   1      376.86      363.52      6.51 o 
   0   1   1      637.17      660.61      8.91 o 
   1   1   1     2186.07     2233.03     32.97 o 
   2   1   1     1091.18     1006.43      7.68 o 
   3   1   1       19.19       19.25      0.57 o 
   4   1   1        7.47        6.30      0.54 o 
   5   1   1      246.51      247.04      3.05 o 
   6   1   1       90.19       94.78      1.81 o 
   7   1   1       48.92       47.09      1.46 o 
   8   1   1       35.08       32.32      1.50 o 
   9   1   1      459.31      461.80      7.68 o 
  10   1   1       21.66       26.08      2.51 o 
  11   1   1        9.29        8.90      3.05 o 
  12   1   1        1.82        5.99      3.12 o 
  13   1   1       21.59       20.14      4.44 o 
 -13   2   1        7.87       12.51      3.04 o 
 -12   2   1       41.63       48.48      3.77 o 
 -11   2   1        0.02       -2.06      2.06 o 
 -10   2   1       15.57       17.05      2.38 o 
  -9   2   1      942.81      925.81      9.01 o 
  -8   2   1        5.11        4.76      0.62 o 
  -7   2   1       68.13       72.32      1.32 o 
  -6   2   1     1009.81     1032.91      8.73 o 
  -5   2   1      199.50      249.44      2.70 o 
  -4   2   1      144.97      147.56      1.65 o 
  -3   2   1     4703.41     4575.25     64.02 o 
  -2   2   1      419.83      401.91      3.49 o 
  -1   2   1      898.69      836.53      7.70 o 
   2   2   1     1484.03     1421.56      9.74 o 
   3   2   1     1189.80     1158.35      9.02 o 
   4   2   1     1050.33     1126.97      9.09 o 
   5   2   1       13.99       16.37      0.83 o 
   6   2   1        9.08       14.05      0.91 o 
   7   2   1      407.74      406.56      4.83 o 
   8   2   1       49.33       45.00      1.34 o 
   9   2   1      106.21      116.71      3.27 o 
  10   2   1      125.44      134.64      4.23 o 
  11   2   1       11.84       11.85      3.34 o 
  12   2   1       11.54        9.51      3.39 o 
  13   2   1       24.51       38.94      5.11 o 
 -13   3   1        0.01       -1.41      3.77 o 
 -12   3   1       53.69       43.78      4.60 o 
 -11   3   1       22.09       25.32      3.58 o 
 -10   3   1       56.71       63.01      3.18 o 
  -9   3   1        0.83        0.29      0.71 o 
  -8   3   1      212.32      207.15      2.64 o 
  -7   3   1      515.67      525.81      5.06 o 
  -6   3   1      284.86      290.09      3.10 o 
  -5   3   1      192.18      181.49      2.23 o 
  -4   3   1     1853.21     1918.52     13.46 o 
  -3   3   1     2885.92     2958.84     27.89 o 
  -2   3   1     2301.39     2392.18     20.08 o 
  -1   3   1     2369.61     2198.60     20.02 o 
   0   3   1        3.90        1.73      0.46 o 
   1   3   1      788.26      786.31      6.21 o 
   2   3   1      455.41      440.56      3.67 o 
   3   3   1      502.24      507.60      4.07 o 
   4   3   1      627.82      638.27      4.95 o 
   5   3   1      244.69      213.71      2.40 o 
   6   3   1      244.35      237.67      2.82 o 
   7   3   1      256.39      259.11      3.24 o 
   8   3   1       61.26       54.59      1.86 o 
   9   3   1      296.85      297.53      7.02 o 
  10   3   1        0.93        2.82      2.15 o 
  11   3   1       53.91       59.22      4.97 o 
  12   3   1       65.95       89.94      5.25 o 
  13   3   1        0.68       -5.16      6.38 o 
 -13   4   1        0.99       -5.43      5.43 o 
 -12   4   1       77.76       62.34      8.24 o 
 -11   4   1        2.81        6.41      2.34 o 
 -10   4   1        1.51       -2.31      2.31 o 
  -9   4   1      358.81      361.36      4.98 o 
  -8   4   1       38.47       36.32      1.31 o 
  -7   4   1        3.16        2.76      0.72 o 
  -6   4   1      687.71      654.61      8.20 o 
  -5   4   1      217.43      265.77      2.45 o 
  -4   4   1      574.51      624.76      5.01 o 
  -3   4   1      432.02      414.94      4.04 o 
  -2   4   1     1630.29     1564.98     13.44 o 
  -1   4   1      362.28      342.95      3.41 o 
   1   4   1      312.37      341.78      3.68 o 
   2   4   1      554.46      583.68      4.94 o 
   3   4   1       19.83       15.25      0.70 o 
   4   4   1     6107.12     6405.59     67.89 o 
   5   4   1        0.54        1.45      0.41 o 
   6   4   1      179.80      165.90      2.32 o 
   7   4   1      402.07      405.01      4.53 o 
   8   4   1       21.05       21.71      1.54 o 
   9   4   1        2.65        2.71      1.88 o 
  10   4   1       51.59       58.38      4.04 o 
  11   4   1       40.03       38.04      4.54 o 
  12   4   1       39.60       44.99      7.92 o 
 -13   5   1        9.71        2.29      5.95 o 
 -12   5   1       10.41        9.68      5.63 o 
 -11   5   1       88.46       96.40     12.17 o 
 -10   5   1       59.59       60.19      4.03 o 
  -9   5   1       12.53        7.70      1.42 o 
  -8   5   1      291.52      274.87      4.22 o 
  -7   5   1      211.55      192.71      3.28 o 
  -6   5   1      161.02      151.35      2.18 o 
  -5   5   1      156.50      139.17      1.69 o 
  -4   5   1     2673.85     2802.47     20.45 o 
  -3   5   1      142.84      148.12      1.98 o 
  -2   5   1      422.47      421.15      4.20 o 
  -1   5   1     1092.22     1065.03     10.12 o 
   0   5   1      577.16      603.84      6.47 o 
   1   5   1        8.84       10.31      0.80 o 
   2   5   1      106.78       94.73      1.47 o 
   3   5   1       57.97       54.23      1.07 o 
   4   5   1      518.82      519.89      4.51 o 
   5   5   1       13.56        7.56      0.64 o 
   6   5   1       10.59       12.65      1.26 o 
   7   5   1       34.14       31.35      1.96 o 
   8   5   1      524.93      521.53      8.37 o 
   9   5   1        2.58       -0.02      6.38 o 
  10   5   1        9.65       15.89      3.47 o 
  11   5   1       94.19       92.09      9.39 o 
  12   5   1       47.19       51.87      8.44 o 
 -13   6   1        0.19       -5.17      6.08 o 
 -12   6   1       25.84       23.88      6.41 o 
 -11   6   1       54.29       49.82      5.00 o 
 -10   6   1        0.61        2.70      2.25 o 
  -9   6   1       21.92       12.50      1.66 o 
  -8   6   1       41.08       38.59      2.12 o 
  -7   6   1       13.23       13.38      1.40 o 
  -6   6   1       10.44       12.40      0.73 o 
  -5   6   1      834.58      798.63      6.88 o 
  -4   6   1      245.09      258.55      2.86 o 
  -3   6   1      286.67      286.90      3.27 o 
  -2   6   1       94.58      101.27      1.83 o 
  -1   6   1      297.25      344.91      4.36 o 
   0   6   1     1526.11     1632.20     15.37 o 
   1   6   1      563.60      564.28      6.80 o 
   2   6   1      106.71      116.47      2.02 o 
   3   6   1     1298.42     1333.04     14.91 o 
   4   6   1        3.60        1.85      0.68 o 
   5   6   1       76.08       73.22      1.72 o 
   6   6   1        0.52        0.70      0.74 o 
   7   6   1       89.18       88.51      3.50 o 
   8   6   1      134.33      130.67      4.26 o 
   9   6   1       43.45       47.21      4.24 o 
  10   6   1       12.88       15.11      3.32 o 
  11   6   1        0.00        2.49      4.15 o 
  12   6   1       16.45       17.27      7.33 o 
 -12   7   1       15.31       20.15      6.61 o 
 -11   7   1        1.02       -3.73      4.38 o 
 -10   7   1        2.27       -0.38      3.23 o 
  -9   7   1        4.67        4.90      1.46 o 
  -8   7   1       91.07       73.01      3.43 o 
  -7   7   1       24.24       20.27      1.09 o 
  -6   7   1        5.48        5.34      0.76 o 
  -5   7   1       47.01       43.29      1.37 o 
  -4   7   1        1.54        1.62      0.91 o 
  -3   7   1       27.48       18.16      1.23 o 
  -2   7   1        0.27        0.58      0.64 o 
  -1   7   1        9.87       13.02      0.82 o 
   0   7   1       14.19       17.18      0.85 o 
   1   7   1      652.74      736.92      8.32 o 
   2   7   1      174.58      160.35      3.14 o 
   3   7   1       36.78       35.67      1.26 o 
   4   7   1        3.14        1.44      0.74 o 
   5   7   1      186.34      182.43      2.80 o 
   6   7   1        2.23        1.36      0.84 o 
   7   7   1        9.16        5.66      0.94 o 
   8   7   1       60.58       57.84      2.95 o 
   9   7   1       12.01        8.98      3.53 o 
  10   7   1       43.62       38.18      7.52 o 
  11   7   1        5.35        6.23      3.39 o 
  12   7   1        2.11       -6.08      6.08 o 
 -12   8   1       14.85       21.39      6.74 o 
 -11   8   1       24.52       14.39      5.82 o 
 -10   8   1        8.70        2.09      4.91 o 
  -9   8   1      186.85      176.36      4.75 o 
  -8   8   1      109.50       96.01      3.40 o 
  -7   8   1        0.72        1.31      0.96 o 
  -6   8   1       10.04       11.19      1.00 o 
  -5   8   1      188.56      169.67      2.92 o 
  -4   8   1      400.74      399.67      5.80 o 
  -3   8   1      220.67      222.71      4.14 o 
  -2   8   1      146.29      151.07      3.38 o 
  -1   8   1       58.33       74.44      2.30 o 
   0   8   1      473.56      532.80      8.26 o 
   1   8   1      197.16      191.12      4.04 o 
   2   8   1       14.29       13.27      1.22 o 
   3   8   1      314.56      305.84      3.87 o 
   4   8   1      960.78      937.56     14.98 o 
   5   8   1        9.71        7.20      1.02 o 
   6   8   1      458.93      433.42      5.79 o 
   7   8   1      340.02      341.04      5.19 o 
   8   8   1        2.05       -0.40      1.34 o 
   9   8   1       62.89       60.63      4.68 o 
  10   8   1        3.61        3.73      4.42 o 
  11   8   1       13.49        4.51      5.82 o 
 -11   9   1       11.77        6.87      5.82 o 
 -10   9   1        1.70        6.54      5.04 o 
  -9   9   1        0.65        2.00      2.92 o 
  -8   9   1       30.92       33.26      1.88 o 
  -7   9   1       30.71       30.67      2.06 o 
  -6   9   1       14.00       13.44      1.14 o 
  -5   9   1        1.44        2.27      1.05 o 
  -4   9   1     1407.56     1399.89     16.77 o 
  -3   9   1       22.00       18.45      2.03 o 
  -2   9   1        9.51       11.21      1.76 o 
  -1   9   1      157.33      157.39      3.60 o 
   0   9   1        3.55        3.37      1.49 o 
   1   9   1       77.37       89.61      4.13 o 
   2   9   1       45.34       45.11      3.41 o 
   3   9   1        1.62        1.45      0.95 o 
   4   9   1      222.57      229.20      3.42 o 
   5   9   1      188.92      187.44      4.09 o 
   6   9   1        0.89        0.74      0.95 o 
   7   9   1        8.33        7.84      1.68 o 
   8   9   1       59.91       68.42      2.99 o 
   9   9   1        2.82        5.95      4.58 o 
  10   9   1       16.91       15.05      6.08 o 
  11   9   1       10.65        9.81      6.02 o 
 -11  10   1        2.49        2.55      5.76 o 
 -10  10   1       36.98       37.88      7.06 o 
  -9  10   1       23.26       28.13      6.15 o 
  -8  10   1       25.55       24.54      1.82 o 
  -7  10   1       41.89       44.71      2.32 o 
  -6  10   1       66.65       65.98      2.67 o 
  -5  10   1      238.92      238.92      4.42 o 
  -4  10   1      320.11      317.66      9.91 o 
  -3  10   1       15.03       12.58      3.47 o 
  -2  10   1      114.97      116.89      4.28 o 
  -1  10   1        2.98        2.79      1.12 o 
   0  10   1      466.87      489.64      8.08 o 
   1  10   1        3.49        1.69      0.99 o 
   2  10   1        3.25        1.89      1.39 o 
   3  10   1        0.84       -0.46      1.26 o 
   4  10   1     1382.23     1413.15     19.95 o 
   5  10   1      167.66      163.20      2.68 o 
   6  10   1      191.32      200.01      4.82 o 
   7  10   1       16.79       18.56      1.55 o 
   8  10   1        1.18        2.47      1.72 o 
   9  10   1        6.83        3.47      4.91 o 
  10  10   1       26.64       22.76      6.41 o 
 -10  11   1        1.19       -4.91      4.91 o 
  -9  11   1        0.86       -0.92      4.38 o 
  -8  11   1        9.33        8.98      2.65 o 
  -7  11   1      112.52      116.70      4.15 o 
  -6  11   1        5.15        5.07      1.95 o 
  -5  11   1       11.68       10.17      1.65 o 
  -4  11   1      317.56      313.27      7.72 o 
  -3  11   1      130.87      120.32      4.57 o 
  -2  11   1       98.22      113.55      4.34 o 
  -1  11   1      305.83      287.29      5.66 o 
   0  11   1        6.49        5.43      1.17 o 
   1  11   1       48.15       40.12      2.38 o 
   2  11   1      101.22      101.49      3.49 o 
   3  11   1       71.61       72.74      4.53 o 
   4  11   1        0.02       -0.64      1.42 o 
   5  11   1       88.22       95.29      2.51 o 
   6  11   1        2.03        1.92      1.39 o 
   7  11   1       16.38       13.99      1.75 o 
   8  11   1        2.29        3.86      2.70 o 
   9  11   1       38.03       42.45      7.13 o 
  10  11   1        0.00       -2.16      5.49 o 
 -10  12   1       18.35       11.19      6.28 o 
  -9  12   1       30.63       35.72      6.61 o 
  -8  12   1       21.45       21.89      2.22 o 
  -7  12   1       50.32       55.73      3.05 o 
  -6  12   1        1.54       -0.64      1.36 o 
  -5  12   1       32.28       30.17      4.64 o 
  -4  12   1        3.82        2.01      1.64 o 
  -3  12   1      107.96      111.93      9.32 o 
  -2  12   1        4.81        5.75      1.71 o 
  -1  12   1       27.04       25.87      2.57 o 
   0  12   1       70.89       62.91      3.54 o 
   1  12   1      246.65      238.43      5.63 o 
   2  12   1       24.01       23.49      2.19 o 
   3  12   1      268.09      275.19      6.42 o 
   4  12   1       19.03       19.19      1.74 o 
   5  12   1       72.29       65.10      2.91 o 
   6  12   1       48.94       52.29      3.22 o 
   7  12   1       14.14       15.11      1.88 o 
   8  12   1        4.08        2.67      2.47 o 
   9  12   1       77.67       91.12      9.88 o 
  -9  13   1        0.78       -4.32      4.32 o 
  -8  13   1        8.13        5.75      2.84 o 
  -7  13   1       11.39       12.40      2.09 o 
  -6  13   1       45.47       47.74      3.76 o 
  -5  13   1      104.91      102.46      4.63 o 
  -4  13   1        1.83        0.46      1.68 o 
  -3  13   1        0.46       -1.53      1.55 o 
  -2  13   1        5.23        5.30      2.09 o 
  -1  13   1       45.13       39.06      3.14 o 
   0  13   1        2.71        2.80      1.71 o 
   1  13   1       24.00       19.68      2.19 o 
   2  13   1       37.41       33.68      3.22 o 
   3  13   1        9.63        8.30      1.80 o 
   4  13   1        4.31        6.20      1.59 o 
   5  13   1       42.53       38.36      4.12 o 
   6  13   1        3.38        3.91      1.78 o 
   7  13   1        2.06        4.59      1.85 o 
   8  13   1        0.06       -3.14      4.71 o 
  -8  14   1        4.36        5.53      3.01 o 
  -7  14   1        1.12        1.69      2.13 o 
  -6  14   1        0.15       -1.56      1.56 o 
  -5  14   1       11.55        5.41      2.52 o 
  -4  14   1        3.39        1.27      1.89 o 
  -3  14   1       14.05       17.21      3.73 o 
  -2  14   1        6.12        7.97      2.19 o 
  -1  14   1        5.48        4.58      1.98 o 
   0  14   1       42.94       31.72      3.10 o 
   1  14   1       19.23       25.71      2.91 o 
   2  14   1        8.10        8.33      2.22 o 
   3  14   1        6.93        2.97      1.94 o 
   4  14   1        0.43       -0.11      1.70 o 
   5  14   1        0.03       -1.60      1.60 o 
   6  14   1        9.25        9.39      2.17 o 
   7  14   1        0.00        0.91      1.93 o 
  -7  15   1        2.57        3.91      2.12 o 
  -6  15   1        4.60        7.36      2.16 o 
  -5  15   1        1.61        0.37      1.87 o 
  -4  15   1        0.21       -1.51      1.83 o 
  -3  15   1       16.50       16.76      3.24 o 
  -2  15   1        0.01        0.78      1.96 o 
  -1  15   1        1.83        3.49      2.03 o 
   0  15   1        0.91        1.81      4.45 o 
   1  15   1        0.42       -0.51      1.79 o 
   2  15   1       14.90       19.69      3.76 o 
   3  15   1        6.31        4.98      2.98 o 
   4  15   1       12.31       10.90      2.28 o 
   5  15   1        9.41       12.27      2.37 o 
   6  15   1        1.92        0.10      1.99 o 
  -5  16   1        3.28        2.90      2.13 o 
  -4  16   1        0.00       -1.99      1.99 o 
  -3  16   1        0.00       -1.97      1.97 o 
  -2  16   1        0.00        1.84      2.20 o 
  -1  16   1        4.38        5.01      2.43 o 
   0  16   1        0.94       -0.33      2.01 o 
   1  16   1       18.52       22.65      3.10 o 
   2  16   1        0.62        0.97      2.05 o 
   3  16   1        0.01       -1.96      1.96 o 
   4  16   1        3.31        0.53      1.96 o 
   5  16   1        2.88        3.90      2.19 o 
  -3  17   1        0.55       -0.27      2.33 o 
  -2  17   1        0.50        1.44      2.35 o 
  -1  17   1       22.43       30.29      3.70 o 
   0  17   1        1.96        4.87      4.12 o 
   1  17   1        2.14        3.09      2.47 o 
   2  17   1        0.09       -0.10      2.62 o 
   3  17   1        1.89        4.19      4.71 o 
 -13   0   2        1.71       -1.96      3.66 o 
 -12   0   2       39.34       36.14      6.31 o 
 -11   0   2      167.84      176.24      6.60 o 
 -10   0   2       15.26       15.70      3.01 o 
  -9   0   2       15.48       12.84      1.59 o 
  -8   0   2      532.42      504.96      8.77 o 
  -7   0   2        0.34        0.78      1.02 o 
  -6   0   2      224.93      199.17      3.73 o 
  -5   0   2     2046.33     2126.65     23.44 o 
  -4   0   2      402.67      424.88      5.51 o 
  -3   0   2      156.13      167.35      2.73 o 
  -2   0   2     4125.50     4186.08     90.60 o 
   1   0   2      394.21      402.56      5.54 o 
   2   0   2       19.83       33.04      2.11 o 
   3   0   2      102.26      128.56      2.29 o 
   4   0   2     2287.19     2247.54     33.54 o 
   5   0   2        0.07       -1.06      1.06 o 
   6   0   2      749.50      728.24     17.59 o 
   7   0   2      141.29      151.83      3.96 o 
   8   0   2     1005.45     1036.27     17.96 o 
   9   0   2      161.03      171.80      7.08 o 
  10   0   2       45.31       48.75     13.84 o 
  11   0   2      104.04      109.05      8.77 o 
  12   0   2      106.20      121.28      9.75 o 
 -13   1   2       77.99       82.16      4.74 o 
 -12   1   2        1.88        3.03      2.20 o 
 -11   1   2       14.32       15.67      1.88 o 
 -10   1   2       78.26       80.58      3.45 o 
  -9   1   2      121.68      117.68      2.36 o 
  -8   1   2     1594.43     1572.93     14.21 o 
  -7   1   2      325.78      311.26      3.66 o 
  -6   1   2      248.18      235.21      2.89 o 
  -5   1   2      133.53      123.88      1.43 o 
  -4   1   2       52.99       42.22      0.84 o 
  -3   1   2      971.39      937.76      6.90 o 
  -2   1   2     1118.78     1117.79      9.83 o 
  -1   1   2      371.61      358.56      4.15 o 
   1   1   2     2206.35     2306.76     18.87 o 
   2   1   2      207.75      200.64      2.16 o 
   3   1   2      746.33      753.08      5.77 o 
   4   1   2      156.82      160.01      1.99 o 
   5   1   2     1047.66     1067.57      9.87 o 
   6   1   2      107.53      113.69      2.59 o 
   7   1   2        2.01        1.23      1.09 o 
   8   1   2      560.64      552.56      8.46 o 
   9   1   2       48.12       47.43      3.54 o 
  10   1   2        0.92       -1.97      2.33 o 
  11   1   2      104.77      100.81      6.19 o 
  12   1   2       11.32       10.50      5.40 o 
 -13   2   2        3.27        3.80      3.38 o 
 -12   2   2       21.29       25.06      5.49 o 
 -11   2   2       13.85       13.12      3.10 o 
 -10   2   2       17.49       21.50      2.50 o 
  -9   2   2       11.06       11.68      1.18 o 
  -8   2   2      256.65      256.94      3.21 o 
  -7   2   2        0.00       -0.04      0.62 o 
  -6   2   2      132.33      134.91      1.97 o 
  -5   2   2     2325.55     2471.36     17.48 o 
  -4   2   2        1.49        1.79      0.35 o 
  -3   2   2      950.49      961.42      7.61 o 
  -2   2   2       26.07       21.97      0.71 o 
  -1   2   2     1331.77     1441.06     13.35 o 
   0   2   2      852.33      821.54      8.74 o 
   1   2   2     3491.83     3598.21     31.15 o 
   2   2   2       18.00       16.20      0.67 o 
   3   2   2      628.61      596.52      4.78 o 
   4   2   2      620.50      667.35      5.56 o 
   5   2   2       25.18       32.01      1.44 o 
   6   2   2        0.75        0.22      0.88 o 
   7   2   2      404.55      405.62      5.26 o 
   8   2   2      284.58      298.01      5.73 o 
   9   2   2        8.53        6.04      2.34 o 
  10   2   2        2.79        1.75      2.37 o 
  11   2   2        1.91        2.42      2.92 o 
  12   2   2        0.55       -2.86      3.37 o 
 -13   3   2       61.93       85.22     11.87 o 
 -12   3   2       31.86       27.64      4.00 o 
 -11   3   2       20.10       17.00      3.25 o 
 -10   3   2       13.40        9.31      1.95 o 
  -9   3   2       30.11       33.97      1.47 o 
  -8   3   2       53.62       54.65      1.55 o 
  -7   3   2      185.21      192.93      2.74 o 
  -6   3   2       12.60       12.37      0.82 o 
  -5   3   2       59.02       62.70      1.06 o 
  -4   3   2      490.62      551.12      4.60 o 
  -3   3   2      483.56      504.76      4.26 o 
  -2   3   2      302.73      318.65      3.07 o 
  -1   3   2      621.43      639.53      5.87 o 
   0   3   2      504.04      505.55      5.21 o 
   1   3   2      153.83      141.31      1.67 o 
   2   3   2      140.79      150.59      1.69 o 
   3   3   2       25.75       24.66      0.78 o 
   4   3   2        8.33        7.15      0.70 o 
   5   3   2      505.72      549.56      5.46 o 
   6   3   2      135.52      144.04      2.37 o 
   7   3   2       58.11       59.92      3.71 o 
   8   3   2        0.08       -0.75      1.13 o 
   9   3   2      102.17      105.39      4.16 o 
  10   3   2       55.29       50.30      3.40 o 
  11   3   2        0.25        1.43      3.34 o 
  12   3   2        2.52       -3.63      3.63 o 
 -13   4   2        2.10       -3.01      5.56 o 
 -12   4   2       21.81       23.62      6.21 o 
 -11   4   2        0.34       -4.32      4.32 o 
 -10   4   2        8.62        8.45      2.42 o 
  -9   4   2       45.53       36.64      1.80 o 
  -8   4   2        1.63        1.75      0.99 o 
  -7   4   2       31.65       28.40      1.25 o 
  -6   4   2      108.36      108.16      1.72 o 
  -5   4   2       13.39       11.04      0.60 o 
  -4   4   2      599.47      608.25      5.14 o 
  -3   4   2      272.45      271.51      2.82 o 
  -2   4   2       31.36       31.40      2.50 o 
  -1   4   2      344.85      378.82      3.82 o 
   0   4   2       16.19       25.24      1.56 o 
   1   4   2      490.89      455.64      4.53 o 
   2   4   2       30.08       29.78      1.03 o 
   3   4   2      242.68      240.80      2.61 o 
   4   4   2      186.67      201.95      2.55 o 
   5   4   2       15.94       19.97      0.95 o 
   6   4   2       89.33       87.26      2.58 o 
   7   4   2       86.37       88.28      2.55 o 
   8   4   2       60.04       54.56      2.46 o 
   9   4   2       32.60       24.28      3.11 o 
  10   4   2        9.58        8.94      2.76 o 
  11   4   2       25.92       25.56      4.30 o 
  12   4   2        2.04        6.61      4.58 o 
 -13   5   2        8.56        5.82      5.89 o 
 -12   5   2        1.10       -2.62      5.10 o 
 -11   5   2       67.47       62.21      7.98 o 
 -10   5   2        3.48        5.07      2.98 o 
  -9   5   2       11.81        8.33      1.25 o 
  -8   5   2       52.59       45.46      1.87 o 
  -7   5   2       64.39       63.75      2.06 o 
  -6   5   2      244.43      240.61      2.69 o 
  -5   5   2     1469.60     1529.70     11.12 o 
  -4   5   2       39.98       39.79      2.19 o 
  -3   5   2       46.59       40.76      1.13 o 
  -2   5   2        1.21        0.83      0.49 o 
  -1   5   2        1.00        0.17      0.44 o 
   0   5   2     2335.30     2407.19     21.95 o 
   1   5   2      292.64      286.46      2.98 o 
   2   5   2      117.98      104.26      1.73 o 
   3   5   2       22.60       26.77      1.09 o 
   4   5   2      110.23      112.85      2.43 o 
   5   5   2       88.61       88.80      2.09 o 
   6   5   2        9.71        8.08      0.95 o 
   7   5   2       40.70       35.80      2.10 o 
   8   5   2      135.22      136.26      3.76 o 
   9   5   2        6.38        3.81      3.10 o 
  10   5   2       11.05        4.53      3.57 o 
  11   5   2       15.81       15.26      3.87 o 
  12   5   2        6.45        1.54      4.84 o 
 -13   6   2       13.99       10.47      6.67 o 
 -12   6   2       50.75       49.91      8.18 o 
 -11   6   2        7.01        1.77      5.17 o 
 -10   6   2       14.82       16.41      3.49 o 
  -9   6   2       27.59       35.55      2.08 o 
  -8   6   2      148.26      140.72      3.05 o 
  -7   6   2       72.99       71.97      1.39 o 
  -6   6   2       34.18       34.52      1.05 o 
  -5   6   2      544.10      529.78      4.95 o 
  -4   6   2       39.04       34.53      1.26 o 
  -3   6   2       59.58       51.57      1.45 o 
  -2   6   2      844.23      863.42      8.07 o 
  -1   6   2      102.50      109.18      2.21 o 
   0   6   2      254.79      268.88      3.46 o 
   1   6   2      558.87      514.37      4.88 o 
   2   6   2       13.68       17.41      0.98 o 
   3   6   2       54.02       48.61      1.67 o 
   4   6   2      262.84      253.97      4.02 o 
   5   6   2      337.78      336.26      4.44 o 
   6   6   2      184.51      175.83      2.92 o 
   7   6   2        0.18        2.99      2.39 o 
   8   6   2      155.85      156.72      4.60 o 
   9   6   2        4.62        3.91      3.04 o 
  10   6   2       32.42       24.75      4.43 o 
  11   6   2       14.61       11.51      6.61 o 
 -12   7   2        0.28       -1.37      5.63 o 
 -11   7   2        3.71        1.57      4.78 o 
 -10   7   2       70.24       87.16     13.15 o 
  -9   7   2       24.43       17.81      1.91 o 
  -8   7   2      166.04      159.09      3.34 o 
  -7   7   2       90.49       95.65      1.67 o 
  -6   7   2       71.88       69.36      1.56 o 
  -5   7   2       47.27       51.39      1.48 o 
  -4   7   2      203.02      200.85      3.01 o 
  -3   7   2     1018.06     1016.52     13.16 o 
  -2   7   2      828.94      835.59      8.61 o 
  -1   7   2      164.18      150.93      2.76 o 
   0   7   2        6.83        3.84      0.90 o 
   1   7   2        6.48        7.05      1.28 o 
   2   7   2      295.97      312.29      4.37 o 
   3   7   2      599.31      591.95      7.52 o 
   4   7   2       18.81       20.50      1.26 o 
   5   7   2      523.60      532.20      6.38 o 
   6   7   2        6.96        8.32      1.10 o 
   7   7   2        0.86        0.68      1.01 o 
   8   7   2       23.14       22.13      2.25 o 
   9   7   2      147.93      149.56      6.82 o 
  10   7   2        0.04       -3.11      3.11 o 
  11   7   2       19.06       26.43      6.93 o 
 -12   8   2        8.78        6.02      6.15 o 
 -11   8   2       22.85       18.45      5.82 o 
 -10   8   2        0.63        2.65      3.05 o 
  -9   8   2      182.08      168.39      5.72 o 
  -8   8   2       44.71       46.56      1.77 o 
  -7   8   2        0.95        0.20      0.65 o 
  -6   8   2       20.45       19.50      1.06 o 
  -5   8   2      149.45      145.25      2.49 o 
  -4   8   2       43.46       36.79      1.58 o 
  -3   8   2      625.68      637.46      7.65 o 
  -2   8   2      105.88       96.93      3.04 o 
  -1   8   2       29.91       27.35      1.81 o 
   0   8   2       72.82       62.24      2.91 o 
   1   8   2      128.11      134.85      4.19 o 
   2   8   2       19.10       14.24      1.33 o 
   3   8   2      642.69      642.29      7.39 o 
   4   8   2       52.18       50.90      2.09 o 
   5   8   2      219.17      227.55      3.38 o 
   6   8   2       23.84       26.84      1.73 o 
   7   8   2       61.00       60.50      2.56 o 
   8   8   2        0.04        0.59      1.54 o 
   9   8   2       16.88       13.21      5.36 o 
  10   8   2       26.60       28.00      6.74 o 
  11   8   2        8.88       -0.13      6.02 o 
 -12   9   2        0.00       -1.37      5.89 o 
 -11   9   2       22.26       26.30      6.93 o 
 -10   9   2       43.35       45.53      7.20 o 
  -9   9   2        0.66        1.10      1.78 o 
  -8   9   2       73.06       67.41      2.39 o 
  -7   9   2       99.72      101.37      2.88 o 
  -6   9   2       45.58       40.50      1.40 o 
  -5   9   2      408.76      409.85      6.62 o 
  -4   9   2      332.81      331.04      6.64 o 
  -3   9   2        1.64        2.42      1.26 o 
  -2   9   2      392.01      389.99     11.12 o 
  -1   9   2      297.02      315.82      7.45 o 
   0   9   2       53.61       45.20      3.86 o 
   1   9   2      155.70      168.04      4.99 o 
   2   9   2       65.95       66.68      2.43 o 
   3   9   2       25.74       21.53      1.74 o 
   4   9   2        0.09       -1.07      1.07 o 
   5   9   2        7.52        7.76      1.10 o 
   6   9   2       53.94       54.20      2.14 o 
   7   9   2       71.85       71.63      2.65 o 
   8   9   2       31.54       33.58      3.37 o 
   9   9   2       23.29       14.26      5.69 o 
  10   9   2        1.71        2.29      5.49 o 
 -11  10   2       13.07        2.55      5.17 o 
 -10  10   2        0.70        6.41      5.10 o 
  -9  10   2        4.81       -3.14      4.44 o 
  -8  10   2       11.28        9.35      1.49 o 
  -7  10   2      109.51      102.52      3.33 o 
  -6  10   2       17.74       14.47      1.68 o 
  -5  10   2      107.96      105.52      4.14 o 
  -4  10   2        6.12        4.48      3.89 o 
  -3  10   2        3.61        2.56      1.69 o 
  -2  10   2        0.54        0.43      1.48 o 
  -1  10   2      111.83      106.62      4.23 o 
   0  10   2      117.23      105.93      4.15 o 
   1  10   2       38.38       34.83      2.71 o 
   2  10   2        0.01       -1.19      1.19 o 
   3  10   2      273.96      281.27      6.41 o 
   4  10   2      250.59      247.38      4.77 o 
   5  10   2        0.00       -1.22      1.22 o 
   6  10   2        8.86        8.64      1.55 o 
   7  10   2       33.22       33.91      2.83 o 
   8  10   2       28.99       26.27      6.08 o 
   9  10   2       10.09        8.63      5.63 o 
  10  10   2       17.94       11.38      6.21 o 
 -10  11   2       11.42       18.51      6.28 o 
  -9  11   2       65.72       63.85      7.85 o 
  -8  11   2        0.40        0.00      1.43 o 
  -7  11   2        7.30        9.64      1.66 o 
  -6  11   2       13.58       10.15      1.71 o 
  -5  11   2       87.93       98.12      4.16 o 
  -4  11   2      401.04      381.58      9.01 o 
  -3  11   2       84.11       78.16      3.69 o 
  -2  11   2        0.32       -1.36      1.67 o 
  -1  11   2       16.18       15.98      2.20 o 
   0  11   2       82.01       82.58      3.86 o 
   1  11   2       30.10       32.24      2.82 o 
   2  11   2        9.55        3.16      3.45 o 
   3  11   2        0.11        0.40      1.19 o 
   4  11   2       11.81       10.42      1.62 o 
   5  11   2      123.30      122.50      3.59 o 
   6  11   2       10.72       12.02      1.69 o 
   7  11   2        6.73        2.43      1.70 o 
   8  11   2        6.75        5.69      4.97 o 
   9  11   2        0.39       -3.07      5.30 o 
 -10  12   2        0.91       -4.91      4.97 o 
  -9  12   2        0.77        0.59      4.84 o 
  -8  12   2        0.18       -1.54      1.89 o 
  -7  12   2        0.16       -1.30      1.99 o 
  -6  12   2       13.82       14.29      1.91 o 
  -5  12   2       76.08       78.45      6.18 o 
  -4  12   2        5.33        4.57      1.87 o 
  -3  12   2        6.30        6.97      1.85 o 
  -2  12   2        0.03       -0.10      1.48 o 
  -1  12   2       16.52       13.42      2.29 o 
   0  12   2       27.68       26.84      2.70 o 
   1  12   2       27.83       30.19      5.43 o 
   2  12   2       28.57       27.58      2.10 o 
   3  12   2       28.46       34.23      2.21 o 
   4  12   2      118.95      115.66      3.62 o 
   5  12   2       16.18       19.39      2.25 o 
   6  12   2        1.83       -1.14      1.63 o 
   7  12   2       30.52       35.23      2.82 o 
   8  12   2       43.71       44.55      7.26 o 
  -9  13   2       12.78       12.56      5.63 o 
  -8  13   2       85.91      102.93      5.88 o 
  -7  13   2       19.49       21.86      2.90 o 
  -6  13   2        0.60       -1.31      1.54 o 
  -5  13   2        1.42        0.92      1.83 o 
  -4  13   2       18.96       26.54      2.91 o 
  -3  13   2       17.58       19.70      3.30 o 
  -2  13   2       13.46       15.05      2.45 o 
  -1  13   2       19.31       21.19      2.63 o 
   0  13   2       27.82       22.38      2.68 o 
   1  13   2       83.49       70.95      4.14 o 
   2  13   2        6.40        9.57      2.23 o 
   3  13   2       43.33       43.65      2.98 o 
   4  13   2       25.01       24.34      2.52 o 
   5  13   2        4.20        3.78      1.81 o 
   6  13   2       10.63        9.40      2.11 o 
   7  13   2        1.39       -0.12      2.55 o 
   8  13   2        8.16        7.72      5.56 o 
  -8  14   2        2.86        3.47      2.88 o 
  -7  14   2       10.88       10.24      2.94 o 
  -6  14   2        2.79        3.67      1.93 o 
  -5  14   2        9.72        9.74      2.45 o 
  -4  14   2        0.08        0.66      1.92 o 
  -3  14   2        1.78        2.88      2.05 o 
  -2  14   2        3.03        1.45      1.92 o 
  -1  14   2       10.40        4.35      2.04 o 
   0  14   2      214.76      205.08      9.32 o 
   1  14   2       13.20        7.75      2.27 o 
   2  14   2        9.25        9.91      2.38 o 
   3  14   2       16.03       20.18      2.41 o 
   4  14   2       95.78      103.05      4.46 o 
   5  14   2        4.64        3.62      2.01 o 
   6  14   2       11.75       12.81      2.44 o 
   7  14   2       13.24        9.28      4.42 o 
  -7  15   2       22.51       22.69      2.86 o 
  -6  15   2        1.05        2.30      1.94 o 
  -5  15   2        2.44        5.65      2.36 o 
  -4  15   2      102.70      111.91      6.67 o 
  -3  15   2        3.77        2.71      2.19 o 
  -2  15   2        1.65        1.62      3.07 o 
  -1  15   2       12.55       14.79      2.75 o 
   0  15   2       29.67       27.30      3.20 o 
   1  15   2        0.14        2.56      2.06 o 
   2  15   2        0.13       -0.45      1.74 o 
   3  15   2        0.22        1.89      2.03 o 
   4  15   2        1.94        1.84      2.05 o 
   5  15   2        0.94       -2.58      2.58 o 
  -5  16   2        4.07        9.45      2.65 o 
  -4  16   2        3.97        2.15      2.38 o 
  -3  16   2        7.54        5.22      2.42 o 
  -2  16   2        9.02        9.60      4.87 o 
  -1  16   2        5.01        7.02      2.75 o 
   0  16   2        0.04       -1.62      2.17 o 
   1  16   2       33.47       31.89      3.58 o 
   2  16   2        1.62        2.68      2.01 o 
   3  16   2        6.19        8.51      2.27 o 
   4  16   2       24.38       26.52      3.03 o 
  -2  17   2        5.46        6.02      3.99 o 
  -1  17   2        3.47        1.64      3.73 o 
   0  17   2        1.20        2.75      3.53 o 
 -13   1   3       20.42       27.67      7.33 o 
 -12   1   3        5.60        4.78      8.08 o 
 -11   1   3       96.90       92.15      5.68 o 
 -10   1   3       50.94       50.00      3.77 o 
  -9   1   3      131.18      134.66      2.67 o 
  -8   1   3       84.56       83.12      2.16 o 
  -7   1   3      140.39      136.75      2.33 o 
  -6   1   3       69.01       71.77      1.12 o 
  -5   1   3      770.20      791.04      6.14 o 
  -4   1   3       25.45       24.69      0.82 o 
  -3   1   3      288.70      324.20      3.48 o 
  -2   1   3     2886.76     2974.01     30.50 o 
  -1   1   3     3093.00     3063.96     39.05 o 
   0   1   3       72.72       80.95      1.64 o 
   1   1   3      690.99      685.75      6.48 o 
   2   1   3       32.66       30.08      1.05 o 
   3   1   3        9.16       11.48      0.80 o 
   4   1   3      538.44      567.23      6.40 o 
   5   1   3      206.53      216.95      3.85 o 
   6   1   3       35.56       28.73      1.98 o 
   7   1   3        0.09       -0.31      1.61 o 
   8   1   3       15.62       14.21      2.40 o 
   9   1   3       59.60       64.62      9.32 o 
  10   1   3        3.66        1.77      2.91 o 
  11   1   3        0.61       -0.46      3.20 o 
 -13   2   3       12.83       13.87      6.67 o 
 -12   2   3       34.14       24.99      6.54 o 
 -11   2   3        6.53        7.20      3.66 o 
 -10   2   3        6.69        2.94      1.96 o 
  -9   2   3      270.23      266.18      3.87 o 
  -8   2   3      208.70      212.90      3.30 o 
  -7   2   3       85.17       86.43      2.02 o 
  -6   2   3        0.05       -0.12      0.41 o 
  -5   2   3      763.31      747.83      5.89 o 
  -4   2   3       25.05       26.17      1.12 o 
  -3   2   3      309.87      294.19      3.24 o 
  -2   2   3       58.44       54.64      1.72 o 
  -1   2   3     1935.66     1969.64     28.54 o 
   0   2   3      243.86      235.87      3.10 o 
   1   2   3      435.55      442.74      4.64 o 
   2   2   3      262.71      267.76      3.06 o 
   3   2   3      525.81      527.62      4.94 o 
   4   2   3       99.66       90.43      2.11 o 
   5   2   3      400.81      406.06      4.75 o 
   6   2   3        0.39        2.01      0.95 o 
   7   2   3      129.94      125.42      4.59 o 
   8   2   3        0.62       -0.95      1.94 o 
   9   2   3        1.39        1.80      2.89 o 
  10   2   3        0.23       -0.16      2.96 o 
  11   2   3       17.27       19.00      4.16 o 
 -13   3   3        0.03       -5.17      5.17 o 
 -12   3   3        6.46       12.63      5.43 o 
 -11   3   3       22.48       18.45      5.76 o 
 -10   3   3       27.62       31.45      2.74 o 
  -9   3   3      300.64      308.41      4.56 o 
  -8   3   3      176.91      169.58      3.51 o 
  -7   3   3       17.73       17.15      0.80 o 
  -6   3   3       16.35       15.06      0.79 o 
  -5   3   3        0.35       -0.46      0.56 o 
  -4   3   3     3134.14     3201.29     27.49 o 
  -3   3   3      693.55      715.99      6.80 o 
  -2   3   3       15.00       18.45      0.77 o 
  -1   3   3     1841.92     1868.33     23.06 o 
   0   3   3      441.56      535.66      6.68 o 
   1   3   3     1695.51     1723.26     16.63 o 
   2   3   3     1887.25     1853.82     15.37 o 
   3   3   3      367.62      365.63      4.52 o 
   4   3   3       82.66       89.69      2.11 o 
   5   3   3       66.76       62.14      2.00 o 
   6   3   3        1.36       -0.38      1.05 o 
   7   3   3       84.91       84.40      5.28 o 
   8   3   3       56.92       60.45      2.88 o 
   9   3   3      250.42      225.20      8.35 o 
  10   3   3        0.16       -0.16      2.90 o 
  11   3   3        5.60        6.45      5.07 o 
 -13   4   3        0.82       -4.64      5.82 o 
 -12   4   3       27.33       34.34      6.61 o 
 -11   4   3      213.14      217.90     12.56 o 
 -10   4   3       14.75       18.74      2.72 o 
  -9   4   3      124.69      114.57      2.94 o 
  -8   4   3      102.19      103.14      2.87 o 
  -7   4   3      149.83      155.11      2.09 o 
  -6   4   3      125.63      124.45      1.96 o 
  -5   4   3       51.61       38.07      1.13 o 
  -4   4   3      151.07      152.94      2.08 o 
  -3   4   3       98.20       96.09      1.78 o 
  -2   4   3      286.89      274.56      3.79 o 
  -1   4   3       12.52       11.20      0.93 o 
   0   4   3      433.01      435.43      5.01 o 
   1   4   3      116.55      108.60      1.92 o 
   2   4   3      212.37      229.15      2.78 o 
   3   4   3      411.58      437.20      4.78 o 
   4   4   3     1113.13     1123.82     11.63 o 
   5   4   3      106.62       93.56      2.47 o 
   6   4   3       97.33       89.21      2.45 o 
   7   4   3       90.82       98.52      3.64 o 
   8   4   3       72.34       76.37      3.07 o 
   9   4   3       19.95       20.28      4.84 o 
  10   4   3       82.48       88.57      7.85 o 
  11   4   3       18.07       31.27      6.35 o 
 -13   5   3        0.38       -5.49      5.49 o 
 -12   5   3        8.09        8.77      5.89 o 
 -11   5   3        8.38        0.72      4.51 o 
 -10   5   3       33.02       34.42      5.33 o 
  -9   5   3       17.98        9.75      1.88 o 
  -8   5   3        0.31        2.06      1.12 o 
  -7   5   3      242.70      230.14      2.85 o 
  -6   5   3      272.97      265.20      3.20 o 
  -5   5   3      422.00      439.98      4.55 o 
  -4   5   3      350.01      379.62      3.87 o 
  -3   5   3      410.85      406.87      4.37 o 
  -2   5   3       49.93       49.95      1.40 o 
  -1   5   3      634.85      655.07      6.93 o 
   0   5   3     1902.27     1907.85     21.31 o 
   1   5   3       13.32       16.67      1.03 o 
   2   5   3      138.89      128.92      2.43 o 
   3   5   3       10.20       12.71      1.45 o 
   4   5   3      226.68      221.56      3.40 o 
   5   5   3       10.19        9.26      1.28 o 
   6   5   3      173.14      166.74      3.57 o 
   7   5   3       31.15       29.29      2.36 o 
   8   5   3       17.34       18.23      2.26 o 
   9   5   3        0.71        2.93      6.74 o 
  10   5   3        0.04       -3.13      4.06 o 
  11   5   3       23.31       24.99      5.95 o 
 -13   6   3        0.80       -5.56      5.76 o 
 -12   6   3       17.63       19.43      6.67 o 
 -11   6   3       17.59       15.37      5.30 o 
 -10   6   3       60.42       58.22     10.40 o 
  -9   6   3        1.39        1.33      1.22 o 
  -8   6   3      167.08      161.09      2.73 o 
  -7   6   3       99.47       94.62      1.78 o 
  -6   6   3      186.26      185.10      2.54 o 
  -5   6   3       14.55       18.38      0.97 o 
  -4   6   3      106.74      109.43      2.07 o 
  -3   6   3        4.96        3.48      0.78 o 
  -2   6   3       41.53       40.87      2.20 o 
  -1   6   3      144.45      167.18      3.77 o 
   0   6   3      109.12      122.34      2.75 o 
   1   6   3      143.82      132.06      2.91 o 
   2   6   3       48.71       46.53      2.47 o 
   3   6   3       15.59       13.67      1.37 o 
   4   6   3       79.79       82.01      2.76 o 
   5   6   3        0.59        2.17      1.96 o 
   6   6   3        1.03       -0.18      1.27 o 
   7   6   3      183.51      194.79      5.25 o 
   8   6   3       46.62       42.88      3.00 o 
   9   6   3        1.51       -1.18      4.84 o 
  10   6   3        5.10        0.37      5.49 o 
 -12   7   3        0.88       -1.64      5.10 o 
 -11   7   3       27.85       23.22      6.41 o 
 -10   7   3        0.03        0.30      4.87 o 
  -9   7   3       13.79       10.44      1.57 o 
  -8   7   3       26.93       23.09      1.30 o 
  -7   7   3        0.11       -0.48      0.68 o 
  -6   7   3        1.60        2.20      0.72 o 
  -5   7   3      206.42      193.53      2.78 o 
  -4   7   3       80.52       82.38      1.91 o 
  -3   7   3       49.33       51.49      1.72 o 
  -2   7   3      187.28      189.46      3.06 o 
  -1   7   3      117.44      114.61      3.28 o 
   0   7   3     1025.14     1099.13     14.01 o 
   1   7   3        0.67       -0.92      0.93 o 
   2   7   3       28.52       28.44      1.67 o 
   3   7   3       78.58       77.40      3.65 o 
   4   7   3      285.35      276.15      5.23 o 
   5   7   3       24.82       27.20      2.07 o 
   6   7   3       16.59       14.34      1.74 o 
   7   7   3        4.14        4.39      2.68 o 
   8   7   3       10.36        9.98      2.40 o 
   9   7   3       18.43        0.85      5.17 o 
  10   7   3       25.80       19.69      6.87 o 
 -12   8   3        6.93        3.79      6.15 o 
 -11   8   3        1.34       -4.78      4.78 o 
 -10   8   3       40.52       35.97      6.77 o 
  -9   8   3        0.55        1.70      1.52 o 
  -8   8   3        1.40        3.46      1.02 o 
  -7   8   3        0.82        0.90      1.01 o 
  -6   8   3        4.40        4.25      0.81 o 
  -5   8   3      260.28      257.36      3.32 o 
  -4   8   3       10.04       10.06      1.25 o 
  -3   8   3       33.15       33.17      1.55 o 
  -2   8   3       21.12       23.54      1.71 o 
  -1   8   3       99.19       96.43      3.24 o 
   0   8   3        0.72        1.68      1.49 o 
   1   8   3       39.31       34.88      1.82 o 
   2   8   3       46.05       45.89      3.06 o 
   3   8   3      302.70      312.05      8.67 o 
   4   8   3       40.22       43.01      2.31 o 
   5   8   3       53.55       54.08      2.71 o 
   6   8   3        0.14        0.12      1.67 o 
   7   8   3       33.52       33.33      2.25 o 
   8   8   3        6.68       -2.75      4.32 o 
   9   8   3        1.08        1.50      5.04 o 
  10   8   3        0.86       -4.64      4.64 o 
 -11   9   3        4.42       -2.68      5.04 o 
 -10   9   3       24.46        9.03      5.04 o 
  -9   9   3       26.06       28.58      2.31 o 
  -8   9   3       16.62       18.00      1.55 o 
  -7   9   3       43.45       47.56      1.92 o 
  -6   9   3       16.40       19.34      1.44 o 
  -5   9   3      239.89      244.42      5.02 o 
  -4   9   3      797.82      845.16     10.24 o 
  -3   9   3      100.23      105.79      3.55 o 
  -2   9   3        9.74        9.69      1.68 o 
  -1   9   3       42.79       39.91      2.38 o 
   0   9   3        0.66       -1.11      1.11 o 
   1   9   3       11.49       10.57      2.39 o 
   2   9   3      106.92      113.53      5.10 o 
   3   9   3       22.43       18.16      1.87 o 
   4   9   3      274.48      269.12      6.00 o 
   5   9   3      163.70      165.00      5.96 o 
   6   9   3       13.39       15.53      2.01 o 
   7   9   3        8.47        7.22      1.72 o 
   8   9   3        2.68        3.53      4.84 o 
   9   9   3       22.78       18.91      6.35 o 
 -11  10   3       21.11       25.90      6.93 o 
 -10  10   3       17.00       21.91      5.95 o 
  -9  10   3       24.88       31.14      3.00 o 
  -8  10   3        1.18        0.53      1.22 o 
  -7  10   3       15.10       18.49      1.50 o 
  -6  10   3        5.91        8.12      1.70 o 
  -5  10   3       31.67       26.54      1.96 o 
  -4  10   3       44.50       42.85      2.63 o 
  -3  10   3        6.85        3.34      1.54 o 
  -2  10   3       26.08       25.80      2.17 o 
  -1  10   3       69.75       60.25      2.82 o 
   0  10   3       55.93       64.52      6.28 o 
   1  10   3       58.12       66.34      2.20 o 
   2  10   3       18.86       18.08      1.78 o 
   3  10   3       29.59       33.85      2.38 o 
   4  10   3      677.75      723.94     12.22 o 
   5  10   3        1.92       -1.09      1.48 o 
   6  10   3       37.20       42.07      3.25 o 
   7  10   3        8.36        8.66      1.89 o 
   8  10   3       10.20        0.78      4.78 o 
   9  10   3        2.78       -0.92      5.36 o 
 -10  11   3        5.68        2.35      4.91 o 
  -9  11   3       38.11       33.69      6.74 o 
  -8  11   3        9.57        4.65      4.93 o 
  -7  11   3       28.82       31.76      2.42 o 
  -6  11   3       13.07       14.04      1.95 o 
  -5  11   3       16.45       18.41      2.82 o 
  -4  11   3      290.68      313.16     11.97 o 
  -3  11   3       86.56       85.74      4.07 o 
  -2  11   3      113.78      116.15      7.98 o 
  -1  11   3       15.90       12.53      2.49 o 
   0  11   3       33.18       36.23      2.96 o 
   1  11   3        9.45       15.60      1.44 o 
   2  11   3        7.49        7.43      1.32 o 
   3  11   3       79.78       82.95      3.65 o 
   4  11   3        1.14       -1.05      1.62 o 
   5  11   3        1.14       -0.32      2.28 o 
   6  11   3        0.06       -1.65      1.65 o 
   7  11   3       14.01       14.23      3.26 o 
   8  11   3        1.89       -2.62      5.30 o 
  -9  12   3       36.60       44.29      7.26 o 
  -8  12   3        6.12        3.46      1.81 o 
  -7  12   3        2.73        2.37      1.72 o 
  -6  12   3        3.87       -0.45      1.86 o 
  -5  12   3       57.48       50.53      3.61 o 
  -4  12   3       33.11       38.68      3.50 o 
  -3  12   3       11.35       12.71      2.34 o 
  -2  12   3        1.04       -0.55      1.55 o 
  -1  12   3       42.57       38.90      3.21 o 
   0  12   3        5.03        1.62      1.78 o 
   1  12   3      187.34      182.06      5.51 o 
   2  12   3        0.38        0.00      1.47 o 
   3  12   3       12.38       13.51      2.09 o 
   4  12   3       45.42       46.65      3.07 o 
   5  12   3        6.01        5.91      1.94 o 
   6  12   3        0.00        1.12      2.72 o 
   7  12   3       48.42       61.00      4.82 o 
   8  12   3        0.83       -4.38      4.91 o 
  -9  13   3        4.91        7.85      5.10 o 
  -8  13   3       19.79       25.43      2.71 o 
  -7  13   3       33.37       31.85      3.44 o 
  -6  13   3        5.84        4.08      3.11 o 
  -5  13   3       24.22       31.47      3.24 o 
  -4  13   3        6.29        4.97      2.08 o 
  -3  13   3        1.58        1.87      1.92 o 
  -2  13   3        0.91       -1.11      1.73 o 
  -1  13   3       29.10       24.70      2.88 o 
   0  13   3       19.04       16.38      2.61 o 
   1  13   3       57.86       59.82      3.35 o 
   2  13   3       10.35        9.24      3.24 o 
   3  13   3        9.09        8.77      2.06 o 
   4  13   3        3.01        3.25      1.88 o 
   5  13   3        2.06        1.26      1.88 o 
   6  13   3        8.05       10.03      2.36 o 
   7  13   3        0.20       -0.38      2.69 o 
  -8  14   3        0.04       -0.77      3.27 o 
  -7  14   3        8.72        9.84      2.29 o 
  -6  14   3        0.02       -1.85      1.85 o 
  -5  14   3        9.07       11.39      3.63 o 
  -4  14   3        0.25       -1.56      1.96 o 
  -3  14   3       18.72       21.16      3.86 o 
  -2  14   3       18.92       15.73      2.72 o 
  -1  14   3        1.52        2.67      2.13 o 
   0  14   3        0.02        0.02      1.96 o 
   1  14   3        1.29        0.59      1.63 o 
   2  14   3        0.00       -0.93      1.71 o 
   3  14   3        3.12        1.91      1.89 o 
   4  14   3        0.02       -1.82      1.82 o 
   5  14   3        1.51        2.08      2.08 o 
   6  14   3        6.68        8.82      2.44 o 
  -6  15   3        0.69        1.46      2.25 o 
  -5  15   3        4.27       -2.13      2.19 o 
  -4  15   3        0.89       -1.92      2.07 o 
  -3  15   3        9.88        7.44      3.43 o 
  -2  15   3        6.57        3.11      2.24 o 
  -1  15   3        6.46       11.84      2.78 o 
   0  15   3        5.35        5.30      2.47 o 
   1  15   3       21.39       24.00      2.71 o 
   2  15   3        7.52        7.21      2.15 o 
   3  15   3        0.65        2.45      2.11 o 
   4  15   3        4.26        3.84      2.12 o 
  -4  16   3        0.01        0.09      2.43 o 
  -3  16   3        1.33        3.26      3.37 o 
  -2  16   3        0.44       -0.36      2.27 o 
  -1  16   3        7.73        8.22      2.68 o 
   0  16   3        0.55        1.99      2.88 o 
   1  16   3        7.86        8.51      2.87 o 
   2  16   3        0.01       -2.29      2.29 o 
 -13   0   4       33.70       48.47      8.37 o 
 -12   0   4        3.98       -0.46      5.17 o 
 -11   0   4      257.98      267.62     13.61 o 
 -10   0   4        0.20        2.92      2.01 o 
  -9   0   4       29.12       23.59      2.32 o 
  -8   0   4      487.97      497.12      9.19 o 
  -7   0   4     1161.82     1224.00     13.56 o 
  -6   0   4      541.20      550.12      6.83 o 
  -5   0   4      131.70      120.90      2.50 o 
  -4   0   4      153.20      156.82      4.15 o 
  -3   0   4       97.43      106.81      2.62 o 
  -2   0   4       69.90       67.08      3.83 o 
  -1   0   4      406.53      460.47      9.67 o 
   0   0   4       10.75       11.59      2.99 o 
   1   0   4        0.66        0.53      1.59 o 
   2   0   4       31.77       29.75      1.97 o 
   3   0   4        0.23       -1.46      1.50 o 
   4   0   4      147.25      144.21      4.25 o 
   5   0   4      222.82      213.51      5.11 o 
   6   0   4       33.78       32.31      2.09 o 
   7   0   4       64.02       75.88      7.06 o 
   8   0   4      651.87      683.01     23.29 o 
   9   0   4       17.85       15.44      4.97 o 
  10   0   4      113.04       98.58      9.75 o 
 -13   1   4       26.23       30.55      7.46 o 
 -12   1   4       16.77       11.97      5.76 o 
 -11   1   4       18.12       16.74      3.69 o 
 -10   1   4       48.57       46.60      2.75 o 
  -9   1   4      317.39      307.78      4.55 o 
  -8   1   4        0.31        0.86      1.02 o 
  -7   1   4      386.38      386.21      3.65 o 
  -6   1   4       16.16       16.38      0.85 o 
  -5   1   4      556.47      589.83      5.41 o 
  -4   1   4      180.93      162.25      2.16 o 
  -3   1   4      244.05      242.61      3.80 o 
  -2   1   4       32.80       35.12      1.21 o 
  -1   1   4     1001.63      968.13     16.09 o 
   0   1   4     5180.84     5323.14     60.47 o 
   1   1   4      889.73      903.09     15.47 o 
   2   1   4      108.11      104.60      2.53 o 
   3   1   4      313.95      298.37      4.65 o 
   4   1   4       70.48       76.30      2.28 o 
   5   1   4       23.05       21.77      1.70 o 
   6   1   4      335.03      342.48      4.75 o 
   7   1   4        2.79        2.84      2.77 o 
   8   1   4       77.28       72.60      7.23 o 
   9   1   4        0.47       -1.17      2.92 o 
  10   1   4       14.15       12.48      3.95 o 
 -13   2   4        2.48       -0.72      5.76 o 
 -12   2   4        0.03       -4.64      4.64 o 
 -11   2   4        0.02       -0.52      4.12 o 
 -10   2   4       94.48      104.49      5.80 o 
  -9   2   4       90.08       92.61      2.47 o 
  -8   2   4      518.50      521.48      4.92 o 
  -7   2   4        0.44        0.19      0.71 o 
  -6   2   4       27.08       25.18      1.03 o 
  -5   2   4      181.98      193.21      2.49 o 
  -4   2   4       59.89       51.88      1.37 o 
  -3   2   4      155.33      151.68      2.22 o 
  -2   2   4      151.01      142.04      2.66 o 
  -1   2   4        8.72        8.22      0.95 o 
   0   2   4       13.00       14.24      1.48 o 
   1   2   4        0.56       -0.51      0.90 o 
   2   2   4       29.78       26.29      1.60 o 
   3   2   4       40.41       42.07      1.87 o 
   4   2   4        9.89        7.59      1.27 o 
   5   2   4      134.29      138.33      2.69 o 
   6   2   4       14.99       16.26      1.23 o 
   7   2   4      171.12      180.58      5.57 o 
   8   2   4       87.60       88.29      5.71 o 
   9   2   4        3.16       -1.97      4.51 o 
  10   2   4        0.44       -0.70      3.19 o 
 -13   3   4       48.15       38.99      7.85 o 
 -12   3   4        1.06       -2.81      4.84 o 
 -11   3   4        3.45        1.31      4.71 o 
 -10   3   4       68.24       66.66      7.06 o 
  -9   3   4       95.47       93.08      3.20 o 
  -8   3   4        6.43        4.71      0.75 o 
  -7   3   4        0.43        0.47      0.70 o 
  -6   3   4       90.90       87.19      1.79 o 
  -5   3   4       51.68       58.70      1.72 o 
  -4   3   4      270.27      276.87      3.69 o 
  -3   3   4       13.34       14.08      0.99 o 
  -2   3   4      406.23      399.11      5.31 o 
  -1   3   4      692.24      713.98     10.63 o 
   0   3   4       71.64       77.86      2.38 o 
   1   3   4       61.99       50.93      1.92 o 
   2   3   4       71.32       65.85      2.46 o 
   3   3   4       56.71       60.35      2.10 o 
   4   3   4       51.91       51.31      1.95 o 
   5   3   4      240.24      246.97      3.87 o 
   6   3   4        4.34        7.20      1.30 o 
   7   3   4        6.75        8.23      2.33 o 
   8   3   4       21.38       25.21      5.53 o 
   9   3   4       10.59        8.59      5.72 o 
  10   3   4        0.90       -2.85      3.19 o 
 -13   4   4       24.73       16.35      6.41 o 
 -12   4   4        6.97        3.60      5.36 o 
 -11   4   4        3.08        3.07      4.38 o 
 -10   4   4        3.03        2.29      3.92 o 
  -9   4   4       16.33       15.07      1.80 o 
  -8   4   4       34.43       35.76      1.06 o 
  -7   4   4        6.12        8.50      0.88 o 
  -6   4   4       81.10       78.32      2.01 o 
  -5   4   4      327.69      324.73      3.70 o 
  -4   4   4      469.07      465.91      5.92 o 
  -3   4   4        2.84        5.76      0.99 o 
  -2   4   4       37.66       35.63      1.54 o 
  -1   4   4      132.35      145.94      3.05 o 
   0   4   4        4.64        5.61      1.16 o 
   1   4   4        1.31        2.82      1.28 o 
   2   4   4        1.80        1.18      0.79 o 
   3   4   4       59.01       66.00      2.79 o 
   4   4   4        4.19        4.43      1.01 o 
   5   4   4       22.38       21.01      1.40 o 
   6   4   4       18.99       20.31      1.61 o 
   7   4   4        1.60        2.63      1.75 o 
   8   4   4       12.42       17.73      4.84 o 
   9   4   4        1.10       -0.13      3.53 o 
  10   4   4        0.81        2.09      4.64 o 
 -13   5   4       11.78        6.54      6.21 o 
 -12   5   4        0.08        0.78      5.36 o 
 -11   5   4        0.53       -1.18      4.19 o 
 -10   5   4       44.98       47.27     10.11 o 
  -9   5   4       37.24       30.99      2.21 o 
  -8   5   4       20.34       20.95      1.69 o 
  -7   5   4      335.10      330.92      3.91 o 
  -6   5   4       51.07       47.08      1.65 o 
  -5   5   4        5.19        5.06      0.87 o 
  -4   5   4      121.63      122.73      2.31 o 
  -3   5   4        1.96        1.53      0.79 o 
  -2   5   4      202.58      188.73      4.29 o 
  -1   5   4      236.87      216.85      4.73 o 
   0   5   4      616.03      635.05      9.98 o 
   1   5   4      132.49      135.41      3.60 o 
   2   5   4       92.12       92.58      2.39 o 
   3   5   4      161.73      161.04      2.80 o 
   4   5   4       66.90       67.23      1.91 o 
   5   5   4       28.47       25.20      1.96 o 
   6   5   4      139.36      132.26      3.37 o 
   7   5   4       33.04       33.57      1.97 o 
   8   5   4       33.18       29.57      5.69 o 
   9   5   4        3.42        9.88      4.32 o 
  10   5   4        3.22        6.35      4.64 o 
 -12   6   4       28.31       16.55      6.48 o 
 -11   6   4        5.43       -0.33      4.64 o 
 -10   6   4        9.94        9.32      3.08 o 
  -9   6   4       47.11       48.65      2.63 o 
  -8   6   4       51.42       56.44      2.03 o 
  -7   6   4       10.64        9.44      0.99 o 
  -6   6   4        6.29        6.99      0.91 o 
  -5   6   4      621.51      648.03      6.75 o 
  -4   6   4        3.24        3.10      0.99 o 
  -3   6   4       10.84       11.30      1.56 o 
  -2   6   4       46.90       40.95      2.28 o 
  -1   6   4      186.03      191.98      5.09 o 
   0   6   4       85.85       92.05      2.49 o 
   1   6   4       35.80       35.34      2.19 o 
   2   6   4       47.67       39.74      1.65 o 
   3   6   4        4.75        6.82      1.40 o 
   4   6   4      117.78      120.51      3.77 o 
   5   6   4       69.24       75.09      3.14 o 
   6   6   4       15.83       10.78      1.73 o 
   7   6   4       31.05       34.66      2.18 o 
   8   6   4       44.53       46.29      4.59 o 
   9   6   4        1.51        5.69      3.99 o 
 -12   7   4        5.16        5.69      5.76 o 
 -11   7   4        1.07       -2.22      4.84 o 
 -10   7   4       21.54       27.21      3.85 o 
  -9   7   4       83.32       83.65      3.29 o 
  -8   7   4       18.33       18.24      1.38 o 
  -7   7   4        3.97        5.22      1.08 o 
  -6   7   4        0.76        0.41      0.87 o 
  -5   7   4       90.80       89.12      2.61 o 
  -4   7   4      324.74      328.59      5.87 o 
  -3   7   4      106.73      106.59      3.89 o 
  -2   7   4        0.38        0.21      0.85 o 
  -1   7   4       26.70       25.24      2.42 o 
   0   7   4       51.76       52.28      3.74 o 
   1   7   4       95.30       89.38      2.79 o 
   2   7   4       41.64       46.35      2.21 o 
   3   7   4      820.40      801.14     10.87 o 
   4   7   4      106.19      102.59      3.66 o 
   5   7   4       11.79        8.03      1.75 o 
   6   7   4        3.28        4.89      2.38 o 
   7   7   4       64.59       63.86      2.96 o 
   8   7   4       26.63       25.51      6.28 o 
   9   7   4       31.07       36.05      4.57 o 
 -11   8   4       10.94       11.06      5.63 o 
 -10   8   4       10.73       16.03      5.10 o 
  -9   8   4       31.31       32.47      2.43 o 
  -8   8   4       35.91       38.17      1.87 o 
  -7   8   4        2.92        4.34      1.11 o 
  -6   8   4        5.88        5.90      1.22 o 
  -5   8   4      499.39      513.26      6.23 o 
  -4   8   4       13.14       12.18      1.36 o 
  -3   8   4        1.77        3.71      1.05 o 
  -2   8   4       72.84       74.13      2.33 o 
  -1   8   4       37.03       37.87      3.01 o 
   0   8   4        4.93        3.08      1.21 o 
   1   8   4      157.48      157.31      3.85 o 
   2   8   4       14.22       15.89      1.63 o 
   3   8   4       10.08       13.62      1.61 o 
   4   8   4       51.90       52.92      2.77 o 
   5   8   4       45.30       42.50      2.70 o 
   6   8   4        8.24        7.41      1.81 o 
   7   8   4       49.31       50.81      3.12 o 
   8   8   4        6.25        0.65      5.10 o 
   9   8   4        1.18        5.43      6.02 o 
 -11   9   4        4.42        5.89      5.43 o 
 -10   9   4        1.98        8.31      4.97 o 
  -9   9   4       45.41       43.41      2.76 o 
  -8   9   4       30.88       30.74      1.80 o 
  -7   9   4        4.79        4.83      1.22 o 
  -6   9   4       23.01       25.46      1.68 o 
  -5   9   4      289.38      304.82      4.96 o 
  -4   9   4        0.18        1.02      1.13 o 
  -3   9   4      199.63      215.06      4.24 o 
  -2   9   4       97.20       93.01      3.53 o 
  -1   9   4       59.18       60.03      2.94 o 
   0   9   4       25.18       19.21      1.58 o 
   1   9   4       30.52       25.91      1.83 o 
   2   9   4       35.78       37.86      2.09 o 
   3   9   4       18.32       21.32      2.17 o 
   4   9   4      326.89      320.70      6.92 o 
   5   9   4       18.09       18.02      2.19 o 
   6   9   4        1.04        3.96      1.72 o 
   7   9   4        6.36        1.38      2.35 o 
   8   9   4       14.97        6.61      5.49 o 
   9   9   4        2.99       -5.63      5.63 o 
 -10  10   4        1.02        2.55      4.71 o 
  -9  10   4       14.70       21.94      2.71 o 
  -8  10   4       13.62       12.54      1.98 o 
  -7  10   4       21.21       20.00      1.76 o 
  -6  10   4        4.81        7.19      1.50 o 
  -5  10   4       38.48       41.13      2.05 o 
  -4  10   4       99.10      102.40      2.73 o 
  -3  10   4       79.87       80.90      2.63 o 
  -2  10   4       55.74       57.68      4.96 o 
  -1  10   4       13.44       13.59      1.59 o 
   0  10   4        1.31        1.09      1.18 o 
   1  10   4        8.39        9.86      1.74 o 
   2  10   4        7.94        6.48      1.67 o 
   3  10   4       36.73       36.64      2.64 o 
   4  10   4       26.87       26.68      2.97 o 
   5  10   4        3.29        4.74      1.89 o 
   6  10   4       29.09       27.95      2.59 o 
   7  10   4        0.56        1.39      2.52 o 
   8  10   4        0.39       -4.78      4.78 o 
 -10  11   4        7.31        2.88      4.91 o 
  -9  11   4       11.64       10.09      2.51 o 
  -8  11   4        0.02       -1.16      1.44 o 
  -7  11   4       49.84       52.68      3.07 o 
  -6  11   4        1.07        1.27      2.43 o 
  -5  11   4       19.19       21.62      2.32 o 
  -4  11   4       94.63       93.54      3.88 o 
  -3  11   4       56.81       53.58      3.10 o 
  -2  11   4       46.89       45.69      2.93 o 
  -1  11   4      120.55      118.05      3.52 o 
   0  11   4       13.85       17.11      2.52 o 
   1  11   4       31.04       31.03      2.36 o 
   2  11   4      130.71      131.95      6.71 o 
   3  11   4       11.80       11.37      2.40 o 
   4  11   4       63.76       58.16      3.34 o 
   5  11   4       13.75       12.11      2.65 o 
   6  11   4       10.84       12.46      2.26 o 
   7  11   4        0.13        0.39      2.41 o 
  -9  12   4       10.10       14.52      5.63 o 
  -8  12   4       27.07       28.79      4.13 o 
  -7  12   4        0.19        2.55      1.88 o 
  -6  12   4        5.35        7.09      1.93 o 
  -5  12   4       14.97       16.71      2.24 o 
  -4  12   4        5.15        1.78      1.75 o 
  -3  12   4        0.82       -1.33      1.54 o 
  -2  12   4       26.48       27.60      3.02 o 
  -1  12   4       10.24        9.90      3.04 o 
   0  12   4        2.97        2.62      1.96 o 
   1  12   4        2.28        5.54      1.77 o 
   2  12   4        0.16       -0.75      1.63 o 
   3  12   4       19.62       20.20      4.04 o 
   4  12   4        4.42       -0.13      1.82 o 
   5  12   4       16.95       14.52      2.42 o 
   6  12   4        3.01        1.40      2.42 o 
  -8  13   4       15.83       19.44      2.74 o 
  -7  13   4        2.06        4.74      2.13 o 
  -6  13   4        0.01       -1.33      2.26 o 
  -5  13   4        0.19       -0.57      2.06 o 
  -4  13   4        2.60        4.62      2.29 o 
  -3  13   4       39.14       38.73      3.55 o 
  -2  13   4       36.85       41.37      3.68 o 
  -1  13   4        2.56        1.47      1.96 o 
   0  13   4       75.72       80.55      4.46 o 
   1  13   4       70.16       69.41      4.58 o 
   2  13   4       25.81       24.71      3.10 o 
   3  13   4        1.54        2.27      2.31 o 
   4  13   4        0.40       -0.65      2.14 o 
   5  13   4        1.39       -0.23      2.45 o 
  -7  14   4       38.79       39.94      3.40 o 
  -6  14   4        0.20       -0.66      2.28 o 
  -5  14   4        2.43        0.80      2.29 o 
  -4  14   4        3.49        2.33      2.27 o 
  -3  14   4        6.87        6.44      2.75 o 
  -2  14   4        4.92        6.14      2.28 o 
  -1  14   4       18.99       18.49      3.02 o 
   0  14   4        6.32        3.61      2.33 o 
   1  14   4        2.09        4.83      2.47 o 
   2  14   4        0.76       -1.05      2.52 o 
   3  14   4        4.79        2.98      2.42 o 
   4  14   4        9.79       12.25      2.98 o 
  -5  15   4       30.27       36.18      5.40 o 
  -4  15   4       12.69       13.85      3.14 o 
  -3  15   4        4.59        5.35      2.66 o 
  -2  15   4        0.00       -2.21      2.21 o 
  -1  15   4        5.44        4.44      2.56 o 
   0  15   4       35.64       30.83      4.38 o 
   1  15   4        3.13        0.93      2.37 o 
   2  15   4        0.84       -1.83      3.83 o 
   3  15   4        0.01       -2.35      2.35 o 
 -13   1   5       19.28       15.96      7.13 o 
 -12   1   5        0.04       -4.51      4.91 o 
 -11   1   5        0.04       -3.03      3.03 o 
 -10   1   5        0.13       -1.79      2.75 o 
  -9   1   5      182.26      187.08      2.62 o 
  -8   1   5        0.28        0.63      0.82 o 
  -7   1   5        2.41        2.93      0.73 o 
  -6   1   5       42.71       42.67      1.39 o 
  -5   1   5       64.19       62.52      1.62 o 
  -4   1   5       63.78       61.51      1.79 o 
  -3   1   5      117.06      114.29      2.73 o 
  -2   1   5      113.51      118.70      5.67 o 
  -1   1   5       76.21       82.37      3.61 o 
   0   1   5        0.17       -0.89      1.05 o 
   1   1   5      196.49      183.04      3.90 o 
   2   1   5      309.04      311.02      6.25 o 
   3   1   5      277.50      279.90      4.84 o 
   4   1   5       33.73       30.53      2.13 o 
   5   1   5        9.89       11.41      1.77 o 
   6   1   5        0.13       -1.37      1.37 o 
   7   1   5        5.94        4.37      2.47 o 
   8   1   5       11.32        4.36      3.21 o 
   9   1   5        0.32       -2.79      3.23 o 
 -13   2   5        1.00       -5.56      5.56 o 
 -12   2   5        6.36       -1.70      4.97 o 
 -11   2   5        1.49       -0.65      4.45 o 
 -10   2   5       13.62       16.62      4.84 o 
  -9   2   5       64.52       60.85      1.73 o 
  -8   2   5        2.20        1.67      0.85 o 
  -7   2   5        2.88        1.98      0.71 o 
  -6   2   5       15.99       16.26      1.06 o 
  -5   2   5      337.07      334.38      3.73 o 
  -4   2   5      178.06      179.13      3.21 o 
  -3   2   5        3.04        2.10      1.18 o 
  -2   2   5        7.10        8.07      1.40 o 
  -1   2   5      730.66      742.89     12.05 o 
   0   2   5      120.99      123.06      2.94 o 
   1   2   5       26.54       26.31      1.71 o 
   2   2   5      159.29      154.70      4.77 o 
   3   2   5        5.05        4.14      1.64 o 
   4   2   5       69.54       66.62      2.55 o 
   5   2   5        5.39        6.98      1.40 o 
   6   2   5       51.50       51.21      2.51 o 
   7   2   5       59.23       61.87     10.01 o 
   8   2   5        2.14        8.14      3.52 o 
   9   2   5       38.92       28.26      4.59 o 
 -12   3   5        3.26       -0.26      4.97 o 
 -11   3   5        4.80        3.66      4.58 o 
 -10   3   5       18.22       19.95      5.10 o 
  -9   3   5      244.69      267.34      4.39 o 
  -8   3   5        0.12       -0.04      0.89 o 
  -7   3   5        4.69        4.96      0.90 o 
  -6   3   5      173.68      177.57      2.75 o 
  -5   3   5       29.92       29.08      1.39 o 
  -4   3   5       99.41       95.83      2.78 o 
  -3   3   5      495.52      496.13      8.67 o 
  -2   3   5      105.81      106.65      2.55 o 
  -1   3   5       98.02       96.87      2.31 o 
   0   3   5      248.91      223.78      5.02 o 
   1   3   5       79.15       83.95      2.63 o 
   2   3   5       26.27       24.36      1.94 o 
   3   3   5      419.65      410.69     11.51 o 
   4   3   5       32.28       32.35      1.81 o 
   5   3   5       61.53       62.42      2.33 o 
   6   3   5        7.72        9.78      1.51 o 
   7   3   5      163.08      167.33     10.14 o 
   8   3   5       56.34       59.40      7.46 o 
   9   3   5        4.45        3.86      4.91 o 
 -12   4   5       16.53        3.27      5.30 o 
 -11   4   5       86.46       80.66      8.50 o 
 -10   4   5        8.55        3.99      4.32 o 
  -9   4   5        0.04       -0.80      1.06 o 
  -8   4   5       46.55       48.18      2.11 o 
  -7   4   5      224.40      229.59      4.20 o 
  -6   4   5       21.08       20.26      1.27 o 
  -5   4   5       96.16       96.65      6.00 o 
  -4   4   5      282.62      292.96      5.96 o 
  -3   4   5       33.46       36.39      2.30 o 
  -2   4   5        3.40        4.15      0.96 o 
  -1   4   5      242.08      240.32      4.44 o 
   0   4   5       40.06       37.62      2.19 o 
   1   4   5      112.83      113.41      3.11 o 
   2   4   5       25.21       26.78      1.28 o 
   3   4   5       13.83       14.59      1.27 o 
   4   4   5       22.75       23.61      1.48 o 
   5   4   5       35.95       42.33      3.17 o 
   6   4   5        0.88        0.10      1.20 o 
   7   4   5       14.62       16.15      2.69 o 
   8   4   5       45.49       58.55      7.52 o 
   9   4   5        9.76        8.18      5.30 o 
 -12   5   5       27.31       20.80      6.48 o 
 -11   5   5       11.87        7.59      5.23 o 
 -10   5   5        5.18        5.10      4.19 o 
  -9   5   5        4.52        3.82      0.96 o 
  -8   5   5       53.80       57.16      3.73 o 
  -7   5   5       36.25       32.24      1.87 o 
  -6   5   5       50.43       50.17      2.48 o 
  -5   5   5       43.07       44.05      2.63 o 
  -4   5   5       12.21       14.78      1.88 o 
  -3   5   5      193.71      176.71      4.49 o 
  -2   5   5        0.85        3.29      1.19 o 
  -1   5   5      135.96      137.26      3.35 o 
   0   5   5      473.37      480.79      7.30 o 
   1   5   5       45.61       42.24      2.17 o 
   2   5   5       55.22       55.08      2.16 o 
   3   5   5        0.33        1.77      0.98 o 
   4   5   5      486.21      500.18      9.90 o 
   5   5   5       31.87       31.56      2.02 o 
   6   5   5       28.38       34.67      3.50 o 
   7   5   5        0.03        0.06      3.37 o 
   8   5   5       31.74       30.94      6.02 o 
   9   5   5        3.98        7.98      5.30 o 
 -12   6   5        1.12        2.68      5.49 o 
 -11   6   5       10.78       10.86      5.30 o 
 -10   6   5       21.35       15.24      5.04 o 
  -9   6   5        0.85        2.43      1.99 o 
  -8   6   5      196.72      207.53      5.75 o 
  -7   6   5        1.32        1.83      1.24 o 
  -6   6   5        0.70       -0.02      1.19 o 
  -5   6   5       58.93       48.73      2.65 o 
  -4   6   5      225.73      219.64      5.14 o 
  -3   6   5        8.17        9.22      1.23 o 
  -2   6   5      124.36      125.27      3.12 o 
  -1   6   5      100.36       98.01      2.93 o 
   0   6   5       94.91       88.54      3.35 o 
   1   6   5       29.20       28.83      3.50 o 
   2   6   5       14.82       16.65      1.69 o 
   3   6   5        0.65        0.56      1.17 o 
   4   6   5       22.30       22.69      2.11 o 
   5   6   5       31.86       36.62      2.16 o 
   6   6   5       19.96       22.75      2.79 o 
   7   6   5        0.79        6.31      2.24 o 
   8   6   5       43.12       41.02      6.41 o 
 -11   7   5        9.90        8.05      5.17 o 
 -10   7   5       10.97        5.36      4.58 o 
  -9   7   5       13.23       12.11      1.48 o 
  -8   7   5        0.04       -1.18      1.40 o 
  -7   7   5        2.78        1.59      1.52 o 
  -6   7   5        0.66        2.39      1.42 o 
  -5   7   5      260.72      263.98      5.88 o 
  -4   7   5       13.32        9.72      2.00 o 
  -3   7   5       30.64       29.79      1.68 o 
  -2   7   5       29.63       24.98      2.18 o 
  -1   7   5      160.78      164.39      4.49 o 
   0   7   5       27.45       30.08      2.31 o 
   1   7   5       81.35       86.32      3.28 o 
   2   7   5       48.91       53.84      2.48 o 
   3   7   5       10.89       10.30      1.75 o 
   4   7   5       45.31       47.43      2.77 o 
   5   7   5        8.85        8.97      2.16 o 
   6   7   5        6.08        7.86      3.03 o 
   7   7   5        0.65        4.32      2.24 o 
   8   7   5        2.73       12.17      4.97 o 
 -11   8   5        2.31       -0.20      5.04 o 
 -10   8   5        0.00       -0.46      4.38 o 
  -9   8   5        3.18        3.64      1.63 o 
  -8   8   5        7.61        8.97      1.65 o 
  -7   8   5        4.10        4.16      1.33 o 
  -6   8   5        0.26        0.82      1.43 o 
  -5   8   5       72.98       70.74      4.20 o 
  -4   8   5      499.38      507.70      9.19 o 
  -3   8   5        4.48        3.08      1.57 o 
  -2   8   5       62.17       55.25      2.92 o 
  -1   8   5        8.22        8.62      1.80 o 
   0   8   5        1.31       -0.85      1.44 o 
   1   8   5       22.81       22.62      4.50 o 
   2   8   5        5.70        3.52      1.36 o 
   3   8   5       16.95       18.16      1.83 o 
   4   8   5        1.35        0.44      1.50 o 
   5   8   5        8.84        6.17      2.34 o 
   6   8   5       17.83       20.09      2.66 o 
   7   8   5        7.17       12.66      6.77 o 
   8   8   5        0.30       -1.90      3.53 o 
 -10   9   5       54.03       50.76      7.26 o 
  -9   9   5        4.59        4.93      2.23 o 
  -8   9   5        0.98        0.15      1.44 o 
  -7   9   5        5.76        6.44      1.68 o 
  -6   9   5        1.37        2.52      2.82 o 
  -5   9   5      193.98      197.09      4.49 o 
  -4   9   5       75.35       82.84      4.46 o 
  -3   9   5       59.28       58.94      6.57 o 
  -2   9   5       59.72       56.00      3.08 o 
  -1   9   5       51.15       46.40      2.89 o 
   0   9   5       23.33       20.07      2.33 o 
   1   9   5       10.76       11.02      1.91 o 
   2   9   5        8.13        6.35      1.84 o 
   3   9   5        0.16       -0.25      1.64 o 
   4   9   5      412.00      434.54     10.31 o 
   5   9   5       15.57       16.35      2.66 o 
   6   9   5        5.28        4.44      2.24 o 
 -10  10   5       11.99       16.55      5.89 o 
  -9  10   5        5.38        3.74      2.33 o 
  -8  10   5        0.98        1.42      1.61 o 
  -7  10   5       55.96       60.48      3.85 o 
  -6  10   5        0.41       -0.28      1.62 o 
  -5  10   5       27.85       33.53      2.73 o 
  -4  10   5       91.35       93.31      4.32 o 
  -3  10   5       66.83       60.07      3.32 o 
  -2  10   5       11.32       16.33      2.21 o 
  -1  10   5       85.05       82.27      3.59 o 
   0  10   5        3.45        6.83      1.83 o 
   1  10   5       31.17       32.24      2.75 o 
   2  10   5        4.08        4.51      1.75 o 
   3  10   5       29.80       30.20      3.21 o 
   4  10   5       10.13        8.86      2.43 o 
   5  10   5        0.61        0.80      2.20 o 
   6  10   5        8.51        6.78      2.40 o 
  -9  11   5       33.07       45.38      3.87 o 
  -8  11   5        0.01       -1.11      1.58 o 
  -7  11   5        6.35        8.34      1.90 o 
  -6  11   5        6.40        8.45      2.04 o 
  -5  11   5        6.18        6.89      2.12 o 
  -4  11   5       64.42       67.93      4.31 o 
  -3  11   5        7.27        5.00      1.96 o 
  -2  11   5       10.17       10.60      2.08 o 
  -1  11   5       16.88       18.03      2.57 o 
   0  11   5        1.80        0.75      1.69 o 
   1  11   5       47.28       42.30      3.80 o 
   2  11   5        0.32        0.83      2.04 o 
   3  11   5       26.91       28.79      4.35 o 
   4  11   5       34.02       34.47      3.56 o 
   5  11   5       12.84        4.11      2.51 o 
   6  11   5        1.99        8.81      2.71 o 
  -8  12   5        1.59       -1.20      1.77 o 
  -7  12   5        1.43        2.06      1.77 o 
  -6  12   5       20.97       22.29      2.67 o 
  -5  12   5       49.15       46.75      3.30 o 
  -4  12   5       19.02       20.50      2.46 o 
  -3  12   5        1.50       -0.47      1.76 o 
  -2  12   5       12.31       18.00      2.89 o 
  -1  12   5       43.85       42.78      3.07 o 
   0  12   5        3.76        4.21      2.26 o 
   1  12   5        5.44        6.11      2.37 o 
   2  12   5       17.20       18.68      2.83 o 
   3  12   5        5.09        3.70      2.43 o 
   4  12   5        9.48       14.70      6.64 o 
   5  12   5        0.42       -2.17      2.17 o 
  -7  13   5        5.08        6.88      2.03 o 
  -6  13   5        2.38        3.18      2.12 o 
  -5  13   5       12.03       11.43      2.42 o 
  -4  13   5        0.03        0.29      1.94 o 
  -3  13   5        2.08        0.39      1.90 o 
  -2  13   5       15.10       15.22      2.94 o 
  -1  13   5       30.36       29.30      3.63 o 
   0  13   5        8.61        3.77      3.27 o 
   1  13   5        0.59        4.15      2.45 o 
   2  13   5        5.46        5.07      2.61 o 
   3  13   5       11.67       13.94      4.55 o 
   4  13   5        0.06       -0.71      2.32 o 
  -5  14   5        2.50        2.58      2.54 o 
  -4  14   5        0.14       -2.25      2.25 o 
  -3  14   5        0.72       -2.17      2.17 o 
  -2  14   5        0.23       -1.01      2.23 o 
  -1  14   5        0.67        0.10      2.30 o 
   0  14   5        0.62       -0.61      2.81 o 
   1  14   5        5.39        2.06      2.56 o 
   2  14   5        3.44        4.06      2.77 o 
 -12   0   6        6.67       -4.58      5.63 o 
 -11   0   6       10.48        2.03      4.71 o 
 -10   0   6        0.05       -3.86      3.86 o 
  -9   0   6       52.88       48.46      3.97 o 
  -8   0   6      283.95      302.47      5.69 o 
  -7   0   6      398.16      417.40      6.97 o 
  -6   0   6       64.19       55.14      2.49 o 
  -5   0   6        0.97        2.21      1.09 o 
  -4   0   6        3.87        3.76      1.25 o 
  -3   0   6       97.80       96.16      3.87 o 
  -2   0   6       29.06       26.69      4.25 o 
  -1   0   6       56.15       53.25      5.30 o 
   0   0   6      925.32      871.93     23.55 o 
   1   0   6        0.86       -2.42      2.94 o 
   2   0   6       38.73       36.24      4.38 o 
   3   0   6      114.47      114.03      5.01 o 
   4   0   6       25.38       28.89      3.16 o 
   5   0   6      114.28      117.65      5.11 o 
   6   0   6        8.26        6.43      2.71 o 
   7   0   6       20.14       20.74      5.76 o 
   8   0   6       46.86       41.47      7.65 o 
 -12   1   6       19.52       10.60      6.08 o 
 -11   1   6        2.85       -3.24      3.24 o 
 -10   1   6       24.08       18.74      3.49 o 
  -9   1   6        0.49       -0.48      0.93 o 
  -8   1   6       28.59       30.79      1.50 o 
  -7   1   6       14.71       17.05      1.25 o 
  -6   1   6      130.21      126.35      2.59 o 
  -5   1   6      112.23      124.75      2.30 o 
  -4   1   6        0.01        0.44      0.97 o 
  -3   1   6       62.14       59.51      2.06 o 
  -2   1   6        9.47       13.56      1.98 o 
  -1   1   6      369.03      347.41      6.69 o 
   0   1   6      494.26      487.99      8.68 o 
   1   1   6      153.83      152.25      5.46 o 
   2   1   6      106.56      102.99      3.79 o 
   3   1   6       16.18       12.60      2.66 o 
   4   1   6       39.86       43.75      2.80 o 
   5   1   6       11.93       13.33      1.94 o 
   6   1   6        9.78        9.11      1.74 o 
   7   1   6       32.08       32.10      7.20 o 
   8   1   6       88.74       86.95     10.73 o 
 -12   2   6        9.04        5.43      5.49 o 
 -11   2   6        0.12       -4.32      4.32 o 
 -10   2   6       25.48       27.80      5.43 o 
  -9   2   6      105.27      114.27      3.74 o 
  -8   2   6       95.36       96.32      2.27 o 
  -7   2   6        0.59        0.34      1.06 o 
  -6   2   6       13.33       13.68      1.20 o 
  -5   2   6        2.00        2.23      1.02 o 
  -4   2   6       19.66       21.17      1.57 o 
  -3   2   6       20.80       15.54      1.43 o 
  -2   2   6       47.22       45.96      2.82 o 
  -1   2   6        0.24        2.05      2.26 o 
   0   2   6      247.18      237.63      4.52 o 
   1   2   6       66.67       55.40      2.95 o 
   2   2   6       62.58       67.43      3.27 o 
   3   2   6       25.02       21.79      2.10 o 
   4   2   6       55.61       57.19      3.47 o 
   5   2   6       31.44       30.07      3.79 o 
   6   2   6       18.62       16.82      2.09 o 
   7   2   6       10.20       10.79      5.10 o 
   8   2   6       11.76        3.34      5.69 o 
 -12   3   6        2.62       -0.13      5.30 o 
 -11   3   6        3.01       -4.51      4.51 o 
 -10   3   6        0.19       -0.52      4.06 o 
  -9   3   6       16.63       18.96      1.81 o 
  -8   3   6        8.31        6.56      1.23 o 
  -7   3   6        0.05       -1.11      1.11 o 
  -6   3   6       11.66        9.67      1.29 o 
  -5   3   6      132.29      133.96      3.13 o 
  -4   3   6        5.68        5.62      1.26 o 
  -3   3   6       18.97       22.83      1.75 o 
  -2   3   6       20.78       17.71      1.62 o 
  -1   3   6       68.45       62.01      2.58 o 
   0   3   6        0.22       -1.12      1.72 o 
   1   3   6        0.10       -1.43      1.61 o 
   2   3   6       46.02       45.59      2.81 o 
   3   3   6       34.79       39.62      2.44 o 
   4   3   6       88.98       88.70      3.74 o 
   5   3   6        1.93       -0.76      1.71 o 
   6   3   6        0.28        1.49      1.63 o 
   7   3   6        4.35        4.71      4.58 o 
   8   3   6        0.31        2.68      5.10 o 
 -12   4   6        3.69       -1.57      5.10 o 
 -11   4   6        0.17        2.88      4.78 o 
 -10   4   6       28.99       26.82      5.56 o 
  -9   4   6        2.98        2.69      1.14 o 
  -8   4   6       28.31       28.64      1.92 o 
  -7   4   6        1.75        2.49      1.27 o 
  -6   4   6        0.77        1.02      1.24 o 
  -5   4   6        7.14        6.62      1.98 o 
  -4   4   6      231.65      231.86      5.94 o 
  -3   4   6        7.58        9.20      1.54 o 
  -2   4   6       81.65       80.04      2.45 o 
  -1   4   6      236.20      229.61      4.58 o 
   0   4   6      144.00      137.58      3.61 o 
   1   4   6        5.31        5.54      1.44 o 
   2   4   6        0.39       -0.10      1.86 o 
   3   4   6        1.16        0.04      1.25 o 
   4   4   6        2.83        2.71      1.36 o 
   5   4   6       22.73       27.03      2.06 o 
   6   4   6        1.31        1.86      1.42 o 
   7   4   6        4.74        4.51      4.78 o 
   8   4   6        3.74        0.78      5.04 o 
 -11   5   6        0.27       -4.25      4.25 o 
 -10   5   6        0.44        2.75      4.06 o 
  -9   5   6        0.01       -1.32      1.32 o 
  -8   5   6        3.21        2.65      1.87 o 
  -7   5   6        6.37       10.64      1.51 o 
  -6   5   6       18.41       17.31      1.67 o 
  -5   5   6        0.13        0.69      1.48 o 
  -4   5   6        0.33       -0.90      1.50 o 
  -3   5   6        5.69        6.08      1.63 o 
  -2   5   6       41.27       41.40      2.10 o 
  -1   5   6       75.15       74.35      3.34 o 
   0   5   6        3.53        1.61      1.40 o 
   1   5   6       33.31       34.54      2.15 o 
   2   5   6        7.82        6.70      1.38 o 
   3   5   6        1.83        2.08      1.47 o 
   4   5   6      112.32      101.71      3.40 o 
   5   5   6        2.30        0.96      1.50 o 
   6   5   6        0.90       -0.46      2.45 o 
   7   5   6        0.35        3.01      4.45 o 
   8   5   6       14.63       16.62      6.02 o 
 -11   6   6        3.15        1.05      4.58 o 
 -10   6   6       11.13        9.03      4.84 o 
  -9   6   6        9.52        8.61      1.70 o 
  -8   6   6        0.47        1.69      1.44 o 
  -7   6   6       63.99       67.94      2.94 o 
  -6   6   6       18.49       17.54      1.83 o 
  -5   6   6      136.82      142.70      5.80 o 
  -4   6   6        0.73        0.86      1.52 o 
  -3   6   6       43.15       41.70      2.68 o 
  -2   6   6        7.56        9.54      1.43 o 
  -1   6   6       51.90       47.95      2.35 o 
   0   6   6        6.27        4.33      1.45 o 
   1   6   6        7.71        4.67      1.44 o 
   2   6   6        1.73        4.98      1.47 o 
   3   6   6       65.58       64.71      3.26 o 
   4   6   6        9.14       10.96      1.80 o 
   5   6   6        7.65        7.87      1.71 o 
   6   6   6       14.89       17.58      3.34 o 
   7   6   6       12.81       14.06      5.17 o 
 -10   7   6        0.71        4.64      4.64 o 
  -9   7   6       56.78       66.00      3.99 o 
  -8   7   6        4.57        7.55      1.74 o 
  -7   7   6        1.11        2.74      1.53 o 
  -6   7   6        2.59        3.22      1.94 o 
  -5   7   6       84.31       87.98      4.39 o 
  -4   7   6        5.01        3.09      1.69 o 
  -3   7   6       15.07       15.63      2.11 o 
  -2   7   6       72.22       73.61      2.72 o 
  -1   7   6       10.75       13.09      1.65 o 
   0   7   6        3.18        6.85      1.52 o 
   1   7   6       60.15       58.72      3.61 o 
   2   7   6       13.73       15.39      1.81 o 
   3   7   6       80.49       86.08      3.22 o 
   4   7   6        2.45        0.63      1.50 o 
   5   7   6       47.25       59.39      5.99 o 
   6   7   6        0.97        0.90      1.91 o 
   7   7   6       24.08       31.60      6.41 o 
 -10   8   6       13.51       20.54      5.69 o 
  -9   8   6        0.01        0.40      2.27 o 
  -8   8   6        0.49        0.77      1.58 o 
  -7   8   6        5.17        6.97      1.71 o 
  -6   8   6        0.97        0.25      1.70 o 
  -5   8   6       94.28       95.26      3.98 o 
  -4   8   6       40.05       42.08      3.33 o 
  -3   8   6        1.63        2.05      1.66 o 
  -2   8   6        5.40        5.62      1.46 o 
  -1   8   6       61.29       73.39      2.87 o 
   0   8   6        0.15        0.19      1.32 o 
   1   8   6        6.50        8.99      1.69 o 
   2   8   6       22.77       27.52      2.16 o 
   3   8   6       10.47       10.82      1.77 o 
   4   8   6        0.84        2.36      1.59 o 
   5   8   6        9.23       13.31      2.30 o 
   6   8   6        2.14        2.76      2.03 o 
  -9   9   6        1.34        0.64      2.26 o 
  -8   9   6       28.45       32.77      2.88 o 
  -7   9   6        0.79        0.24      1.58 o 
  -6   9   6        7.50        9.85      2.72 o 
  -5   9   6        0.62       -0.55      1.66 o 
  -4   9   6        0.60        3.95      1.82 o 
  -3   9   6       16.57       22.84      2.53 o 
  -2   9   6        8.52        7.14      2.01 o 
  -1   9   6        0.83        0.30      1.68 o 
   0   9   6       11.81       15.43      2.26 o 
   1   9   6        6.90        4.48      2.18 o 
   2   9   6        1.60        1.52      1.75 o 
   3   9   6       78.64       87.49      4.45 o 
   4   9   6       43.10       46.11      4.21 o 
   5   9   6        0.05        1.94      3.66 o 
   6   9   6        1.39        1.21      2.54 o 
  -9  10   6       20.44       17.20      3.36 o 
  -8  10   6        2.56        3.51      1.80 o 
  -7  10   6        0.64        0.57      1.71 o 
  -6  10   6        0.02        0.22      1.81 o 
  -5  10   6        0.17       -1.30      2.10 o 
  -4  10   6      151.13      155.48      5.17 o 
  -3  10   6        9.40       10.66      2.16 o 
  -2  10   6        0.00        1.70      1.82 o 
  -1  10   6        3.96        1.60      1.89 o 
   0  10   6        0.30        0.73      1.73 o 
   1  10   6        0.10       -0.09      1.74 o 
   2  10   6        6.79        8.16      3.67 o 
   3  10   6        2.15        4.17      2.11 o 
   4  10   6        3.48        4.08      2.48 o 
   5  10   6        0.95        2.70      2.43 o 
  -8  11   6        2.21        2.22      2.50 o 
  -7  11   6        2.56        3.00      1.78 o 
  -6  11   6        2.16        0.65      2.02 o 
  -5  11   6       24.44       27.81      2.91 o 
  -4  11   6        4.48        2.92      2.03 o 
  -3  11   6        0.00       -1.77      1.77 o 
  -2  11   6        9.54        6.55      2.11 o 
  -1  11   6       50.39       51.02      3.41 o 
   0  11   6        6.86        4.05      2.06 o 
   1  11   6        2.66        5.16      2.00 o 
   2  11   6        9.74       12.79      2.40 o 
   3  11   6        4.26        3.04      2.75 o 
   4  11   6       19.62       19.27      3.33 o 
  -6  12   6        0.59       -0.80      2.02 o 
  -5  12   6        0.38       -1.92      1.92 o 
  -4  12   6        0.04       -0.62      2.14 o 
  -3  12   6       12.56       11.24      2.47 o 
  -2  12   6        0.54        0.70      2.52 o 
  -1  12   6        0.85        2.26      2.02 o 
   0  12   6       14.16       16.60      2.93 o 
   1  12   6        3.92        0.99      2.29 o 
   2  12   6        0.07        1.01      2.45 o 
   3  12   6       10.01        8.57      2.96 o 
  -5  13   6       11.34       12.82      2.65 o 
  -4  13   6        4.46        7.62      3.83 o 
  -3  13   6        0.86        1.02      2.33 o 
  -2  13   6        2.90        3.82      2.14 o 
  -1  13   6        2.13        3.18      3.38 o 
   0  13   6       25.45       29.20      7.78 o 
   1  13   6        3.02        2.59      2.67 o 
  -9   1   7        4.84        2.34      1.29 o 
  -8   1   7        7.05        8.02      1.61 o 
  -7   1   7        3.46        3.60      1.14 o 
  -6   1   7        0.37       -1.15      1.15 o 
  -5   1   7       21.01       21.20      1.58 o 
  -4   1   7        0.27       -1.10      1.27 o 
  -3   1   7        2.23        1.47      2.06 o 
  -2   1   7        8.95        5.39      2.43 o 
  -1   1   7        3.13        1.98      2.27 o 
   0   1   7       12.41       10.78      2.58 o 
   1   1   7       22.27       19.84      2.98 o 
   2   1   7        9.12       10.61      2.81 o 
   3   1   7       29.14       31.01      3.24 o 
   4   1   7        0.31       -1.93      1.93 o 
   5   1   7        0.90       -0.28      1.98 o 
   6   1   7        0.45       -0.10      3.76 o 
   7   1   7        1.91       -1.70      5.36 o 
 -10   2   7        1.31        0.13      4.19 o 
  -9   2   7       23.37       29.80      2.30 o 
  -8   2   7        1.13       -1.07      1.14 o 
  -7   2   7        0.23        0.34      1.22 o 
  -6   2   7       28.03       27.26      2.02 o 
  -5   2   7      110.21       97.30      3.03 o 
  -4   2   7       13.11       16.31      1.54 o 
  -3   2   7       32.36       33.22      2.12 o 
  -2   2   7       13.85        9.15      2.02 o 
  -1   2   7       33.80       29.69      3.57 o 
   0   2   7        1.54       -2.08      2.08 o 
   1   2   7        1.83        1.19      2.34 o 
   2   2   7       32.84       29.21      2.73 o 
   3   2   7        2.57        2.52      2.03 o 
   4   2   7       10.56        6.87      2.14 o 
   5   2   7        5.89        6.71      2.44 o 
   6   2   7        0.06        2.60      2.54 o 
 -11   3   7       11.95       12.23      5.30 o 
 -10   3   7        3.93       -2.68      4.25 o 
  -9   3   7       57.73       62.09      2.45 o 
  -8   3   7       21.86       25.45      1.84 o 
  -7   3   7       18.41       15.33      1.76 o 
  -6   3   7        4.91        4.35      1.51 o 
  -5   3   7       32.81       35.82      2.00 o 
  -4   3   7        0.03       -1.45      1.45 o 
  -3   3   7        3.91        5.33      1.73 o 
  -2   3   7       13.51       12.76      2.02 o 
  -1   3   7       11.14       12.44      1.95 o 
   0   3   7        1.81        2.58      3.76 o 
   1   3   7       39.54       40.64      2.89 o 
   2   3   7        0.44        3.41      2.02 o 
   3   3   7       41.26       40.18      3.06 o 
   4   3   7       22.82       21.94      2.61 o 
   5   3   7       20.53       18.29      2.48 o 
   6   3   7        9.16       16.29      6.02 o 
 -10   4   7        0.01       -1.96      4.45 o 
  -9   4   7       15.48       21.02      1.93 o 
  -8   4   7       19.66       19.85      2.80 o 
  -7   4   7        9.30        8.74      1.76 o 
  -6   4   7        8.38        7.65      2.28 o 
  -5   4   7       56.12       54.69      3.73 o 
  -4   4   7       50.70       43.10      2.85 o 
  -3   4   7       93.32       95.70      3.83 o 
  -2   4   7        5.15        2.02      1.62 o 
  -1   4   7      103.32      112.27      4.07 o 
   0   4   7       14.60       14.51      1.82 o 
   1   4   7        0.00       -1.28      1.43 o 
   2   4   7        2.67        0.94      1.50 o 
   3   4   7        6.79        9.53      1.85 o 
   4   4   7       22.99       21.48      2.17 o 
   5   4   7        8.14       10.01      1.92 o 
   6   4   7        0.45        0.60      2.63 o 
 -10   5   7        0.01       -0.13      4.32 o 
  -9   5   7        0.16       -0.58      2.28 o 
  -8   5   7       22.06       23.66      2.74 o 
  -7   5   7       13.21       18.11      1.98 o 
  -6   5   7       19.29       20.10      2.13 o 
  -5   5   7        1.97       -0.69      1.61 o 
  -4   5   7        0.34        1.68      1.63 o 
  -3   5   7        0.26        1.19      1.96 o 
  -2   5   7        1.03        1.91      1.65 o 
  -1   5   7        2.42       -0.31      2.02 o 
   0   5   7       53.42       55.99      2.78 o 
   1   5   7        0.51        1.13      1.52 o 
   2   5   7        0.57        0.40      1.53 o 
   3   5   7       14.86       15.27      2.02 o 
   4   5   7       57.12       56.50      2.98 o 
   5   5   7        0.30       -0.03      1.73 o 
   6   5   7        4.67        3.14      2.74 o 
 -10   6   7        6.50        1.31      4.45 o 
  -9   6   7       20.60       23.50      2.30 o 
  -8   6   7       11.75       11.19      1.94 o 
  -7   6   7        0.03        2.44      1.59 o 
  -6   6   7        8.38        8.72      1.73 o 
  -5   6   7       16.74       15.64      2.23 o 
  -4   6   7       82.92       80.61      3.74 o 
  -3   6   7        2.00        2.03      1.75 o 
  -2   6   7        3.02        2.19      1.74 o 
  -1   6   7        0.93        2.53      1.66 o 
   0   6   7      126.49      129.43      3.88 o 
   1   6   7       23.66       20.58      2.07 o 
   2   6   7       25.37       28.81      2.86 o 
   3   6   7        0.90       -0.85      1.65 o 
   4   6   7        7.52        6.37      1.91 o 
   5   6   7        1.69        1.27      1.72 o 
  -9   7   7        0.09       -0.81      1.63 o 
  -8   7   7        1.16        0.17      1.70 o 
  -7   7   7       14.81       18.69      2.13 o 
  -6   7   7       25.19       22.11      2.53 o 
  -5   7   7        2.78        1.58      2.92 o 
  -4   7   7        1.83       -1.20      1.70 o 
  -3   7   7       10.86       13.89      2.27 o 
  -2   7   7        6.48        6.19      1.95 o 
  -1   7   7        9.38       12.30      2.17 o 
   0   7   7        8.81        8.53      1.72 o 
   1   7   7        0.52        1.30      1.54 o 
   2   7   7        4.06        4.03      2.44 o 
   3   7   7        4.63        4.67      1.80 o 
   4   7   7        4.12        2.97      1.85 o 
   5   7   7        0.11       -1.67      1.67 o 
  -9   8   7        7.88        4.49      2.58 o 
  -8   8   7        8.63        6.26      1.93 o 
  -7   8   7       15.42       21.64      2.35 o 
  -6   8   7       27.20       36.73      3.01 o 
  -5   8   7       46.48       48.96      3.36 o 
  -4   8   7      128.82      134.77      4.76 o 
  -3   8   7        0.36        0.87      1.80 o 
  -2   8   7       15.38       12.17      2.15 o 
  -1   8   7       23.63       19.06      2.48 o 
   0   8   7        0.02       -0.54      1.84 o 
   1   8   7        0.39       -0.60      1.59 o 
   2   8   7       10.48        9.66      1.93 o 
   3   8   7        9.13       10.24      2.32 o 
   4   8   7       24.02       28.31      2.57 o 
  -8   9   7        0.06        0.09      1.77 o 
  -7   9   7        0.81        2.01      1.86 o 
  -6   9   7        1.55        2.85      3.09 o 
  -5   9   7       20.12       19.11      2.61 o 
  -4   9   7        0.47        2.82      1.94 o 
  -3   9   7       16.24       18.04      2.54 o 
  -2   9   7        0.02       -1.65      1.65 o 
  -1   9   7       22.32       23.70      2.67 o 
   0   9   7        7.32        5.26      2.07 o 
   1   9   7        2.78        4.94      2.07 o 
   2   9   7        1.84        1.04      1.76 o 
   3   9   7       23.29       30.25      3.31 o 
  -7  10   7       21.07       23.94      3.27 o 
  -6  10   7        0.15       -0.85      2.03 o 
  -5  10   7       27.87       28.60      3.05 o 
  -4  10   7       41.52       45.33      3.49 o 
  -3  10   7       32.78       37.47      3.27 o 
  -2  10   7       11.19       12.83      2.54 o 
  -1  10   7       14.97       23.28      2.79 o 
   0  10   7        3.92        5.49      2.18 o 
   1  10   7        0.19        0.31      1.99 o 
   2  10   7        0.48        1.93      2.10 o 
  -5  11   7        6.51        8.10      2.79 o 
  -4  11   7       17.57       19.33      2.86 o 
  -3  11   7        0.14        1.74      2.06 o 
  -2  11   7        0.15       -1.78      1.98 o 
  -1  11   7        5.51        3.75      2.21 o 
   0  11   7        0.66        1.12      2.15 o 
   1  11   7        6.77        6.01      2.40 o 
  -9   0   8       34.13       29.87      3.40 o 
  -8   0   8       39.47       35.18      3.44 o 
  -7   0   8        4.71        1.32      3.40 o 
  -6   0   8        0.71        0.12      2.13 o 
  -5   0   8       36.99       32.45      5.17 o 
  -4   0   8        2.16        1.11      3.53 o 
  -3   0   8        5.32        3.27      3.79 o 
  -2   0   8        6.68        5.69      3.73 o 
  -1   0   8      250.79      255.64     11.58 o 
   0   0   8      106.05       77.58      7.13 o 
   1   0   8      111.65      121.61      8.24 o 
   2   0   8       16.00       23.75      4.78 o 
   3   0   8        5.24        2.94      3.79 o 
   4   0   8        2.45        2.62      3.79 o 
  -9   1   8       11.95       16.87      1.90 o 
  -8   1   8       52.05       54.13      3.39 o 
  -7   1   8       27.29       35.82      2.22 o 
  -6   1   8       22.42       20.26      2.13 o 
  -5   1   8       13.83       13.28      2.13 o 
  -4   1   8        0.71       -1.75      1.75 o 
  -3   1   8        2.07       -1.12      2.36 o 
  -2   1   8        3.60        5.17      2.76 o 
  -1   1   8       30.65       17.12      3.28 o 
   0   1   8        2.67        0.67      2.59 o 
   1   1   8       12.11        4.91      2.82 o 
   2   1   8        0.10        1.29      5.14 o 
   3   1   8        1.08       -2.47      2.47 o 
   4   1   8        1.63       -2.28      2.66 o 
  -9   2   8       13.00       11.15      2.64 o 
  -8   2   8        1.18        0.52      1.56 o 
  -7   2   8        0.42       -0.74      1.48 o 
  -6   2   8        8.02        5.63      1.83 o 
  -5   2   8       24.39       20.02      2.23 o 
  -4   2   8        0.58       -1.66      1.66 o 
  -3   2   8        4.58        2.53      1.91 o 
  -2   2   8        0.86        1.25      1.96 o 
  -1   2   8       25.44       22.77      3.40 o 
   0   2   8      119.42      116.45      5.64 o 
   1   2   8       14.46       12.67      3.05 o 
   2   2   8       17.02       16.99      4.78 o 
   3   2   8        0.36       -2.68      2.68 o 
   4   2   8        8.32        3.95      2.81 o 
  -9   3   8        2.08       -1.09      1.54 o 
  -8   3   8       10.21       12.37      1.93 o 
  -7   3   8        0.02        1.30      1.98 o 
  -6   3   8        3.21        4.17      1.97 o 
  -5   3   8        9.76        9.64      2.38 o 
  -4   3   8        1.37       -1.73      1.73 o 
  -3   3   8       21.00       20.63      4.57 o 
  -2   3   8        3.61        4.37      1.92 o 
  -1   3   8        3.51        8.35      2.08 o 
   0   3   8        0.75       -1.81      1.81 o 
   1   3   8        4.50        5.76      2.02 o 
   2   3   8        1.32        0.31      1.93 o 
   3   3   8        4.32        2.29      2.38 o 
   4   3   8        2.28        0.46      3.41 o 
  -9   4   8        6.34        6.07      2.10 o 
  -8   4   8        7.26        3.77      2.13 o 
  -7   4   8        3.79       -0.96      1.97 o 
  -6   4   8        0.66        0.53      1.90 o 
  -5   4   8        3.76        2.81      1.95 o 
  -4   4   8       59.39       55.58      3.49 o 
  -3   4   8       12.45       13.40      2.26 o 
  -2   4   8        8.54       12.07      2.32 o 
  -1   4   8        0.56       -0.34      1.73 o 
   0   4   8        1.28       -1.98      1.98 o 
   1   4   8       10.68        9.03      2.20 o 
   2   4   8       27.01       27.74      2.54 o 
   3   4   8        6.11        9.75      2.11 o 
   4   4   8        9.77        7.21      2.12 o 
  -8   5   8        4.67        3.82      2.60 o 
  -7   5   8        9.78        8.38      2.23 o 
  -6   5   8       17.30       19.60      2.21 o 
  -5   5   8        2.60        2.74      1.73 o 
  -4   5   8        0.24       -0.50      1.84 o 
  -3   5   8        2.64        2.51      2.14 o 
  -2   5   8        2.31        3.10      2.00 o 
  -1   5   8        0.15        0.53      1.98 o 
   0   5   8        3.33        3.27      2.03 o 
   1   5   8        0.05       -1.51      2.24 o 
   2   5   8        0.29       -1.67      1.67 o 
   3   5   8        0.58       -0.49      2.30 o 
  -8   6   8        0.06       -1.97      1.97 o 
  -7   6   8       14.76       20.41      3.10 o 
  -6   6   8       21.83       21.88      2.35 o 
  -5   6   8        1.64        1.37      1.97 o 
  -4   6   8        3.57        3.42      2.02 o 
  -3   6   8        3.56        2.33      2.08 o 
  -2   6   8        8.08        2.12      3.37 o 
  -1   6   8       22.50       18.46      3.09 o 
   0   6   8        0.16       -1.40      2.32 o 
   1   6   8        2.86        5.22      2.17 o 
   2   6   8        3.88        4.65      2.21 o 
   3   6   8       17.18       16.88      2.59 o 
  -7   7   8        1.15        3.14      1.97 o 
  -6   7   8        0.13       -1.63      1.73 o 
  -5   7   8       40.94       42.32      3.93 o 
  -4   7   8       17.10       14.74      2.48 o 
  -3   7   8       29.61       33.76      3.11 o 
  -2   7   8        0.06        0.40      1.95 o 
  -1   7   8        0.40       -0.24      1.94 o 
   0   7   8        0.53        0.29      1.93 o 
   1   7   8        9.20       11.02      2.57 o 
   2   7   8        1.05        0.33      2.17 o 
  -6   8   8        2.10       -0.09      1.89 o 
  -5   8   8        4.79        5.96      2.96 o 
  -4   8   8        3.05        3.38      2.53 o 
  -3   8   8        5.96        5.74      2.47 o 
  -2   8   8        1.74       -0.75      2.03 o 
  -1   8   8        0.73       -1.89      1.89 o 
   0   8   8        3.45        2.37      2.30 o 
   1   8   8        3.87        6.62      2.34 o 
  -4   9   8        0.83        0.46      3.05 o 
  -3   9   8        5.68       10.93      2.50 o 
  -2   9   8        3.06        6.35      2.87 o 
  -7   1   9        0.86       -0.67      1.88 o 
  -6   1   9        0.58        0.05      1.70 o 
  -5   1   9        1.37       -2.54      2.54 o 
  -4   1   9        1.63        0.22      2.10 o 
  -3   1   9        0.14       -1.86      1.86 o 
  -2   1   9        0.43       -2.76      3.21 o 
  -1   1   9       24.14       21.73      3.71 o 
   0   1   9        3.62        0.76      2.93 o 
   1   1   9        4.26        2.74      3.16 o 
  -6   2   9        5.37        1.05      3.48 o 
  -5   2   9        0.11       -1.34      1.97 o 
  -4   2   9        4.01        1.60      2.74 o 
  -3   2   9        2.33        2.09      2.05 o 
  -2   2   9        1.64        0.11      2.23 o 
  -1   2   9        1.26        4.50      2.36 o 
   0   2   9        1.71        0.07      3.63 o 
   1   2   9        6.40        6.44      3.31 o 
  -6   3   9        7.52        8.19      2.41 o 
  -5   3   9       14.66       16.10      2.80 o 
  -4   3   9       19.07       22.55      4.27 o 
  -3   3   9        1.85        0.37      2.29 o 
  -2   3   9        0.41        1.60      2.12 o 
  -1   3   9       16.95       15.50      2.62 o 
   0   3   9        0.15       -1.89      2.13 o 
  -5   4   9        6.85        6.61      2.44 o 
  -4   4   9        6.21        4.06      2.41 o 
  -3   4   9        6.01        8.82      2.42 o 
  -2   4   9        3.61       -0.08      3.23 o 
  -1   4   9        4.04        1.39      2.76 o 
   0   4   9        3.46        5.36      3.40 o 
  -4   5   9        1.30       -0.20      2.94 o 
  -3   5   9       25.39       26.31      3.12 o 
                                                 
